# Supplementary material for: Quantum control of ion-atom collisions beyond the ultracold regime
Source: Sci Adv. 2025 Feb 5;11(6):eadr8256. doi: 10.1126/sciadv.adr8256 (PMC11800771; doi:10.1126/sciadv.adr8256)
Supplement: Supplementary file 2 — Data S1 [file sciadv.adr8256_data_s1.zip]

Archive with 1 entries (1 files):
- adr8256_data_s1.xlsx
