# Supplementary material for: Quantum control of ion-atom collisions beyond the ultracold regime
Source: Sci Adv. 2025 Feb 5;11(6):eadr8256. doi: 10.1126/sciadv.adr8256 (PMC11800771; doi:10.1126/sciadv.adr8256)
Supplement: Supplementary file 2 — Data S1 [file sciadv.adr8256_data_s1.zip › adr8256_data_s1.xlsx]

## Sheet: Figure 1e
	Figure 1e. Short-range hyperfine relaxation probability from the |2,2>|+1/2> state as a function of c_so.
	theory			experiment
	c_so	probability		probability	standard uncertainty
	0	0		0.0169	0.0071
	0.05	0.0003
	0.1	0.0015
	0.15	0.0036
	0.2	0.0064
	0.25	0.0102
	0.26	0.011
	0.27	0.0119
	0.28	0.0128
	0.29	0.0137
	0.3	0.0147
	0.31	0.0157
	0.32	0.0168
	0.325	0.0173
	0.33	0.0178
	0.34	0.0189
	0.35	0.0201
	0.36	0.0212
	0.37	0.0224
	0.38	0.0237
	0.39	0.0249
	0.4	0.0262
	0.45	0.0331
	0.5	0.0407

## Sheet: Figure 1f
	Figure 1f. Short-range probability p_0 of the hyperfine relaxation and cold spin flip from the |2,-2>|+1/2> initial spin state as a function of ΔΦ.
	experiment		probability	standard uncertainty
	hyperfine relaxation		0.1831	0.0345
	cold spin change		0.0584	0.0056
	theory
	hyperfine relaxation (red lines)
	ΔΦ [down] \ Φₛ mod π [right]	0.045π (ab initio value - bold red line)	0.01	0.02	0.03	0.04	0.05	0.06	0.07	0.08	0.09	0.1	0.11	0.12	0.13	0.14	0.15	0.16	0.17	0.18	0.19	0.2	0.21	0.22	0.23	0.24	0.25	0.26	0.27	0.28	0.29	0.3	0.31	0.32	0.33	0.34	0.35	0.36	0.37	0.38	0.39	0.4	0.41	0.42	0.43	0.44	0.45	0.46	0.47
	0	0.0039	0.0041	0.004	0.004	0.004	0.004	0.0041	0.0044	0.0044	0.0043	0.0041	0.0041	0.0039	0.0039	0.0044	0.0039	0.0039	0.0043	0.0042	0.0043	0.0042	0.0041	0.0043	0.0041	0.0039	0.0041	0.0039	0.0039	0.0039	0.0046	0.004	0.0039	0.004	0.0044	0.0045	0.004	0.0039	0.0041	0.0038	0.0039	0.0039	0.0038	0.0042	0.004	0.0037	0.0037	0.0038	0.0039
	0.01	0.0077	0.0079	0.0077	0.0076	0.0076	0.0081	0.0079	0.0097	0.0083	0.0082	0.0078	0.0077	0.0076	0.0077	0.0076	0.0076	0.0077	0.0098	0.008	0.0083	0.0082	0.0081	0.0083	0.0081	0.0077	0.0083	0.0076	0.0076	0.0079	0.0084	0.0077	0.0077	0.008	0.0091	0.0083	0.0077	0.0091	0.0077	0.0076	0.0077	0.0077	0.0076	0.0093	0.0074	0.0073	0.0074	0.0075	0.0078
	0.02	0.0129	0.0127	0.0125	0.0125	0.0125	0.0131	0.0135	0.0141	0.0136	0.0131	0.0134	0.0125	0.0125	0.0145	0.0126	0.0125	0.0132	0.0139	0.0134	0.0136	0.0132	0.0138	0.0132	0.0128	0.013	0.0126	0.0125	0.0127	0.0143	0.013	0.0126	0.0129	0.0139	0.0149	0.0131	0.0127	0.0137	0.0125	0.0127	0.0128	0.0126	0.0132	0.0136	0.0122	0.0122	0.0123	0.0127	0.0134
	0.03	0.0196	0.0187	0.0186	0.0185	0.0189	0.0191	0.0222	0.0202	0.02	0.0191	0.0188	0.0186	0.0187	0.0189	0.0186	0.0185	0.0226	0.0197	0.0201	0.0199	0.0198	0.0205	0.0196	0.0189	0.0201	0.0186	0.0187	0.0192	0.0209	0.0189	0.0189	0.0195	0.0218	0.0207	0.0191	0.0204	0.019	0.0187	0.019	0.019	0.0188	0.0221	0.0185	0.0182	0.0183	0.0186	0.0193	0.0207
	0.04	0.0264	0.0258	0.0258	0.0257	0.027	0.0271	0.0292	0.0278	0.0271	0.0265	0.0259	0.0257	0.0271	0.0259	0.0254	0.0268	0.0291	0.0273	0.0278	0.0274	0.028	0.0275	0.0265	0.0266	0.0262	0.0259	0.0261	0.028	0.0271	0.0261	0.0266	0.0281	0.0303	0.0274	0.0265	0.0286	0.0259	0.0262	0.0266	0.0262	0.0268	0.0277	0.0255	0.0254	0.0257	0.0263	0.0275	0.0311
	0.05	0.0355	0.034	0.0339	0.0343	0.0349	0.0376	0.0369	0.0364	0.0352	0.0346	0.0341	0.0341	0.035	0.0336	0.0342	0.0377	0.0361	0.0364	0.0365	0.0362	0.0372	0.0356	0.0348	0.0359	0.0344	0.0344	0.035	0.0375	0.035	0.0347	0.0356	0.0385	0.0382	0.0355	0.0358	0.0349	0.0344	0.0349	0.0351	0.0347	0.0374	0.0344	0.0337	0.0338	0.0343	0.0354	0.0374	0.046
	0.06	0.0468	0.0433	0.0433	0.0443	0.0449	0.0481	0.0464	0.0456	0.0444	0.0436	0.0434	0.044	0.043	0.0433	0.0444	0.0481	0.0456	0.0465	0.0462	0.0464	0.0462	0.0449	0.0445	0.0443	0.0438	0.044	0.0456	0.0457	0.0442	0.0446	0.0464	0.0495	0.0469	0.0447	0.0464	0.0439	0.0441	0.0447	0.0444	0.0446	0.0461	0.0433	0.043	0.0434	0.0443	0.0459	0.0496	0.0536
	0.07	0.0583	0.0536	0.0539	0.0548	0.0569	0.0577	0.0569	0.0556	0.0545	0.0539	0.0538	0.054	0.0537	0.0539	0.0565	0.0568	0.0568	0.0575	0.0569	0.0574	0.0561	0.0551	0.0554	0.0545	0.0543	0.055	0.0571	0.0554	0.0548	0.0558	0.0588	0.06	0.0563	0.0555	0.0552	0.0544	0.055	0.0553	0.0549	0.0562	0.0547	0.0535	0.0535	0.0542	0.0556	0.0579	0.0645	0.0603
	0.08	0.0694	0.065	0.0657	0.0667	0.0696	0.0688	0.068	0.0665	0.0656	0.0651	0.0645	0.0652	0.0649	0.0659	0.069	0.068	0.0691	0.069	0.0686	0.0687	0.0673	0.0666	0.0665	0.0658	0.066	0.0671	0.068	0.0665	0.0666	0.0685	0.0721	0.07	0.0671	0.0674	0.066	0.0661	0.0668	0.0666	0.0664	0.0676	0.0653	0.0647	0.0651	0.0662	0.0681	0.0717	0.0763	0.0695
	0.09	0.0812	0.0774	0.0784	0.0801	0.0817	0.0809	0.0796	0.0784	0.0776	0.0763	0.0777	0.0772	0.0774	0.0791	0.0809	0.0811	0.0818	0.0811	0.0813	0.0805	0.0793	0.079	0.0785	0.0782	0.0786	0.0802	0.0796	0.0788	0.0797	0.0828	0.0841	0.081	0.0792	0.0791	0.0783	0.0788	0.0792	0.0787	0.0791	0.0786	0.0771	0.0771	0.0779	0.0793	0.082	0.0868	0.0859	0.0806
	0.1	0.0941	0.0909	0.092	0.0942	0.0944	0.0936	0.0922	0.0911	0.0893	0.0903	0.0904	0.0902	0.0908	0.0934	0.0942	0.0948	0.0947	0.0944	0.0945	0.0933	0.0924	0.0921	0.0916	0.0914	0.0923	0.0934	0.0923	0.0924	0.0945	0.0969	0.0961	0.0931	0.0924	0.0918	0.0917	0.0923	0.0921	0.0917	0.0923	0.0908	0.0901	0.0905	0.0916	0.0938	0.097	0.1009	0.0966	0.093
	0.11	0.1076	0.1053	0.1067	0.1082	0.1079	0.107	0.1056	0.1034	0.1042	0.1042	0.104	0.104	0.1057	0.108	0.1083	0.1087	0.1086	0.1086	0.108	0.1069	0.1063	0.1059	0.1054	0.1057	0.1068	0.1069	0.1063	0.1075	0.1093	0.1108	0.1086	0.1066	0.1062	0.1057	0.1059	0.1061	0.1057	0.1057	0.1055	0.1042	0.1041	0.1048	0.1066	0.1091	0.1128	0.1133	0.109	0.1063
	0.12	0.1216	0.1204	0.1219	0.1225	0.1221	0.121	0.1183	0.119	0.1187	0.1187	0.1184	0.1193	0.1216	0.1227	0.1229	0.1234	0.1234	0.1232	0.1222	0.1213	0.1209	0.1203	0.1202	0.1208	0.1216	0.1213	0.1219	0.1228	0.1246	0.1244	0.1223	0.1211	0.1207	0.1204	0.1206	0.1205	0.1202	0.1202	0.1194	0.1187	0.1189	0.1203	0.1223	0.1253	0.1281	0.1261	0.1225	0.1205
	0.13	0.1363	0.1361	0.1372	0.1375	0.1368	0.134	0.1346	0.1341	0.1339	0.1335	0.1341	0.1358	0.1374	0.1377	0.1385	0.1388	0.1386	0.1381	0.1372	0.1365	0.1359	0.1356	0.1358	0.1364	0.1369	0.1374	0.1374	0.1386	0.1397	0.1387	0.137	0.1363	0.1359	0.1357	0.1357	0.1355	0.1352	0.135	0.1342	0.1339	0.1349	0.1365	0.139	0.1417	0.1427	0.1398	0.137	0.1354
	0.14	0.1515	0.1522	0.1531	0.153	0.1502	0.151	0.1502	0.1497	0.1493	0.1498	0.1511	0.1523	0.153	0.1539	0.1546	0.1546	0.1543	0.1537	0.1529	0.1521	0.1518	0.1517	0.1519	0.1526	0.1535	0.1531	0.1536	0.1547	0.1551	0.1538	0.1526	0.152	0.1515	0.1514	0.1514	0.151	0.1508	0.1504	0.1498	0.1504	0.1516	0.1536	0.156	0.1581	0.1573	0.1544	0.1523	0.1507
	0.15	0.1675	0.1689	0.1693	0.1667	0.1679	0.167	0.1663	0.1657	0.1661	0.1672	0.1679	0.1686	0.1697	0.1706	0.171	0.1709	0.1705	0.1698	0.1688	0.1685	0.1683	0.1682	0.1687	0.1701	0.1696	0.1696	0.1702	0.1711	0.1709	0.1697	0.1688	0.1681	0.1677	0.1677	0.1674	0.1671	0.1669	0.1663	0.1666	0.1674	0.169	0.1711	0.1732	0.174	0.1723	0.1699	0.168	0.1666
	0.16	0.1839	0.1857	0.1834	0.1851	0.1843	0.1835	0.1827	0.183	0.1839	0.1844	0.1847	0.1858	0.1869	0.1875	0.1877	0.1875	0.1871	0.1861	0.1856	0.1854	0.1851	0.1854	0.1868	0.1866	0.1863	0.1864	0.1872	0.1878	0.1872	0.1862	0.1852	0.1846	0.1844	0.1842	0.1839	0.1837	0.1833	0.1834	0.1839	0.1852	0.1869	0.1888	0.1902	0.19	0.1881	0.1859	0.1842	0.1831
	0.17	0.1991	0.2001	0.2024	0.2019	0.2011	0.2001	0.2003	0.2013	0.2015	0.2014	0.2024	0.2035	0.2042	0.2047	0.2048	0.2046	0.2037	0.2032	0.2029	0.2026	0.2026	0.204	0.2038	0.2035	0.2033	0.2038	0.2046	0.2048	0.204	0.2028	0.202	0.2016	0.2014	0.2011	0.2008	0.2005	0.2007	0.201	0.202	0.2033	0.205	0.2065	0.2071	0.2062	0.2042	0.2023	0.201	0.2002
	0.18	0.2179	0.2198	0.2196	0.2189	0.2179	0.2181	0.219	0.219	0.2186	0.2194	0.2204	0.2212	0.2218	0.2222	0.2222	0.2215	0.2211	0.2208	0.2203	0.2203	0.2216	0.2213	0.2211	0.2208	0.221	0.2216	0.2222	0.2219	0.2208	0.2198	0.2193	0.2189	0.2186	0.2183	0.2179	0.2183	0.2185	0.2193	0.2203	0.2217	0.223	0.224	0.224	0.2226	0.2208	0.2193	0.2183	0.2177
	0.19	0.2365	0.2374	0.2369	0.2359	0.2361	0.237	0.2369	0.2363	0.2368	0.2377	0.2384	0.2391	0.2396	0.2399	0.2394	0.2392	0.2389	0.2384	0.2383	0.2396	0.2391	0.2388	0.2385	0.2386	0.239	0.2396	0.2397	0.239	0.2379	0.2372	0.2367	0.2363	0.2361	0.2357	0.2361	0.2363	0.237	0.2378	0.2389	0.24	0.241	0.2415	0.2408	0.2394	0.2378	0.2367	0.236	0.2358
	0.2	0.2553	0.2549	0.2541	0.2543	0.2553	0.2551	0.2543	0.2546	0.2553	0.2559	0.2566	0.2572	0.2576	0.2573	0.2572	0.2571	0.2566	0.2565	0.2579	0.2572	0.2568	0.2564	0.2565	0.2568	0.2573	0.2576	0.2571	0.2562	0.2555	0.2548	0.2543	0.254	0.2536	0.254	0.2543	0.2549	0.2556	0.2565	0.2574	0.2582	0.2589	0.2587	0.2578	0.2565	0.2554	0.2545	0.2542	0.2545
	0.21	0.2731	0.2722	0.2726	0.2737	0.2735	0.2725	0.2727	0.2732	0.2736	0.2742	0.2748	0.2753	0.2751	0.2753	0.2753	0.2749	0.2748	0.2762	0.2755	0.2749	0.2744	0.2745	0.2747	0.2752	0.2754	0.2751	0.2744	0.2738	0.273	0.2724	0.2721	0.2716	0.272	0.2723	0.273	0.2736	0.2743	0.275	0.2757	0.2764	0.2764	0.276	0.275	0.274	0.2732	0.2728	0.273	0.2735
	0.22	0.2903	0.2908	0.292	0.2918	0.2908	0.2909	0.2913	0.2915	0.2919	0.2924	0.293	0.2929	0.2932	0.2934	0.2931	0.2931	0.2946	0.2938	0.2932	0.2926	0.2925	0.2927	0.2932	0.2933	0.2931	0.2925	0.292	0.2913	0.2906	0.2902	0.2897	0.2901	0.2904	0.2911	0.2917	0.2923	0.2928	0.2933	0.2939	0.294	0.2939	0.2933	0.2926	0.2918	0.2915	0.2916	0.292	0.2923
	0.23	0.3077	0.3103	0.3102	0.3091	0.3091	0.3094	0.3095	0.3098	0.3102	0.3107	0.3106	0.311	0.3114	0.3112	0.3113	0.313	0.3121	0.3114	0.3107	0.3106	0.3108	0.3112	0.3113	0.311	0.3105	0.3101	0.3095	0.3088	0.3083	0.3078	0.3082	0.3085	0.3092	0.3098	0.3104	0.3108	0.3111	0.3116	0.3116	0.3116	0.3113	0.3109	0.3103	0.3101	0.3102	0.3106	0.3108	0.3103
	0.24	0.3275	0.3283	0.3272	0.3272	0.3275	0.3275	0.3276	0.3279	0.3283	0.3282	0.3287	0.3291	0.3291	0.3293	0.3311	0.3302	0.3295	0.3287	0.3286	0.3288	0.3291	0.3292	0.3289	0.3283	0.328	0.3275	0.3269	0.3264	0.3258	0.3262	0.3265	0.3273	0.3278	0.3284	0.3287	0.3289	0.3292	0.3292	0.3292	0.3291	0.3289	0.3286	0.3285	0.3286	0.3291	0.3292	0.3287	0.329
	0.25	0.3453	0.3451	0.3452	0.3454	0.3453	0.3454	0.3455	0.3459	0.3456	0.3461	0.3466	0.3467	0.347	0.3491	0.3482	0.3474	0.3466	0.3465	0.3466	0.3469	0.347	0.3466	0.346	0.3458	0.3453	0.3447	0.3443	0.3436	0.3441	0.3444	0.3451	0.3456	0.3462	0.3465	0.3466	0.3468	0.3467	0.3466	0.3465	0.3465	0.3464	0.3465	0.3468	0.3474	0.3475	0.3469	0.3471	0.347
	0.26	0.363	0.3629	0.3631	0.363	0.363	0.363	0.3633	0.3629	0.3634	0.3639	0.364	0.3644	0.3667	0.3658	0.3651	0.3642	0.3641	0.3642	0.3645	0.3646	0.3641	0.3635	0.3632	0.3628	0.3622	0.3618	0.3612	0.3617	0.362	0.3628	0.3633	0.3639	0.3641	0.3641	0.3643	0.364	0.3639	0.3638	0.3639	0.3639	0.3642	0.3647	0.3654	0.3656	0.3649	0.3651	0.3649	0.3645
	0.27	0.3804	0.3805	0.3804	0.3803	0.3803	0.3804	0.38	0.3804	0.3809	0.381	0.3815	0.3839	0.3831	0.3824	0.3815	0.3814	0.3815	0.3818	0.3818	0.3813	0.3807	0.3804	0.3799	0.3794	0.3791	0.3784	0.379	0.3793	0.3801	0.3806	0.3812	0.3814	0.3814	0.3815	0.3811	0.3809	0.3808	0.3809	0.381	0.3815	0.3822	0.383	0.3832	0.3826	0.3828	0.3825	0.3821	0.3804
	0.28	0.3973	0.3974	0.3972	0.3972	0.3973	0.3967	0.3971	0.3975	0.3976	0.3981	0.4007	0.3999	0.3992	0.3984	0.3983	0.3984	0.3987	0.3988	0.3982	0.3975	0.3972	0.3967	0.3962	0.3959	0.3953	0.3959	0.3962	0.3971	0.3976	0.3982	0.3984	0.3983	0.3983	0.3979	0.3976	0.3974	0.3976	0.3977	0.3983	0.3991	0.4001	0.4005	0.3998	0.4	0.3997	0.3993	0.3975	0.3983
	0.29	0.4133	0.4138	0.4137	0.4138	0.4131	0.4134	0.4138	0.4138	0.4143	0.4171	0.4163	0.4156	0.4148	0.4147	0.4148	0.4152	0.4152	0.4147	0.4139	0.4136	0.4131	0.4126	0.4123	0.4117	0.4124	0.4127	0.4136	0.4142	0.4148	0.4149	0.4148	0.4148	0.4143	0.414	0.4137	0.4138	0.414	0.4147	0.4156	0.4168	0.4172	0.4166	0.4169	0.4166	0.4161	0.4142	0.4149	0.4147
	0.3	0.4295	0.4297	0.4297	0.429	0.4292	0.4296	0.4296	0.4301	0.4329	0.4321	0.4314	0.4307	0.4306	0.4308	0.4312	0.4312	0.4306	0.4298	0.4295	0.429	0.4285	0.4281	0.4275	0.4283	0.4287	0.4297	0.4302	0.4309	0.431	0.4309	0.4308	0.4302	0.4298	0.4296	0.4296	0.4298	0.4305	0.4315	0.4328	0.4334	0.4328	0.4331	0.4329	0.4324	0.4304	0.4311	0.4308	0.4313
	0.31	0.4449	0.4452	0.4444	0.4446	0.4449	0.4448	0.4453	0.4482	0.4474	0.4467	0.4459	0.4459	0.4461	0.4466	0.4466	0.446	0.4452	0.4448	0.4443	0.4438	0.4434	0.4428	0.4436	0.4441	0.4451	0.4457	0.4464	0.4465	0.4464	0.4463	0.4457	0.4452	0.4449	0.4449	0.4451	0.4458	0.4469	0.4482	0.4489	0.4484	0.4488	0.4485	0.448	0.446	0.4468	0.4464	0.4469	0.4463
	0.32	0.4595	0.4592	0.4593	0.4596	0.4595	0.46	0.4629	0.462	0.4613	0.4606	0.4606	0.4608	0.4613	0.4614	0.4608	0.4599	0.4596	0.459	0.4585	0.4581	0.4575	0.4584	0.4589	0.4599	0.4606	0.4613	0.4614	0.4613	0.4611	0.4605	0.46	0.4596	0.4596	0.4598	0.4605	0.4616	0.4631	0.4638	0.4633	0.4638	0.4636	0.4631	0.461	0.4618	0.4614	0.4619	0.4613	0.4606
	0.33	0.4756	0.4734	0.4737	0.4735	0.474	0.477	0.476	0.4753	0.4745	0.4745	0.4748	0.4754	0.4754	0.4748	0.474	0.4736	0.473	0.4725	0.4722	0.4715	0.4724	0.4729	0.4741	0.4748	0.4755	0.4756	0.4755	0.4753	0.4746	0.4741	0.4737	0.4737	0.4738	0.4746	0.4757	0.4772	0.4779	0.4775	0.478	0.4779	0.4774	0.4753	0.4761	0.4758	0.4762	0.4756	0.4748	0.475
	0.34	0.49	0.487	0.4869	0.4873	0.4903	0.4893	0.4886	0.4877	0.4878	0.4881	0.4886	0.4888	0.4882	0.4873	0.4869	0.4863	0.4858	0.4855	0.4848	0.4857	0.4863	0.4875	0.4882	0.4889	0.4891	0.4889	0.4888	0.4881	0.4875	0.4871	0.4871	0.4872	0.4879	0.4891	0.4906	0.4914	0.4909	0.4915	0.4914	0.491	0.4888	0.4897	0.4893	0.4898	0.4891	0.4884	0.4886	0.4905
	0.35	0.5014	0.4994	0.4998	0.5029	0.5019	0.5011	0.5002	0.5002	0.5005	0.5011	0.5013	0.5007	0.4998	0.4995	0.4989	0.4983	0.498	0.4973	0.4983	0.4989	0.5001	0.5008	0.5016	0.5018	0.5016	0.5015	0.5008	0.5002	0.4997	0.4997	0.4998	0.5005	0.5017	0.5033	0.5041	0.5036	0.5042	0.5041	0.5037	0.5015	0.5025	0.5021	0.5026	0.5019	0.5011	0.5013	0.5033	0.5032
	0.36	0.5109	0.5115	0.5147	0.5136	0.5128	0.5119	0.5119	0.5122	0.5128	0.513	0.5124	0.5115	0.5112	0.5106	0.51	0.5097	0.509	0.51	0.5106	0.5118	0.5126	0.5134	0.5136	0.5135	0.5134	0.5126	0.512	0.5115	0.5115	0.5116	0.5123	0.5135	0.5151	0.5159	0.5155	0.5161	0.516	0.5156	0.5134	0.5144	0.514	0.5145	0.5139	0.513	0.5132	0.5153	0.5152	0.5156
	0.37	0.5227	0.5256	0.5245	0.5236	0.5227	0.5227	0.523	0.5236	0.5238	0.5232	0.5223	0.522	0.5214	0.5208	0.5205	0.5198	0.5208	0.5215	0.5227	0.5236	0.5244	0.5246	0.5245	0.5244	0.5236	0.523	0.5225	0.5224	0.5225	0.5233	0.5245	0.5261	0.5269	0.5265	0.5271	0.527	0.5266	0.5244	0.5254	0.5251	0.5256	0.5249	0.5241	0.5243	0.5264	0.5263	0.5267	0.5279
	0.38	0.5327	0.5345	0.5336	0.5326	0.5326	0.5329	0.5335	0.5337	0.5331	0.5322	0.5319	0.5313	0.5307	0.5304	0.5297	0.5308	0.5314	0.5327	0.5336	0.5344	0.5346	0.5345	0.5344	0.5337	0.533	0.5325	0.5325	0.5326	0.5333	0.5345	0.5362	0.537	0.5365	0.5372	0.5371	0.5367	0.5344	0.5355	0.5352	0.5357	0.535	0.5342	0.5344	0.5366	0.5365	0.5368	0.5381	0.5396
	0.39	0.5423	0.5426	0.5416	0.5416	0.5419	0.5425	0.5427	0.542	0.5412	0.5408	0.5402	0.5397	0.5394	0.5387	0.5398	0.5404	0.5418	0.5426	0.5435	0.5437	0.5436	0.5435	0.5428	0.5421	0.5416	0.5416	0.5417	0.5424	0.5437	0.5453	0.5462	0.5457	0.5463	0.5463	0.5459	0.5435	0.5446	0.5443	0.5449	0.5442	0.5434	0.5436	0.5458	0.5457	0.5461	0.5473	0.5488	0.5497
	0.4	0.5507	0.5496	0.5495	0.5499	0.5505	0.5507	0.55	0.5492	0.5488	0.5482	0.5477	0.5473	0.5467	0.5478	0.5485	0.5498	0.5507	0.5516	0.5518	0.5518	0.5517	0.5509	0.5503	0.5497	0.5497	0.5498	0.5506	0.5518	0.5535	0.5543	0.5538	0.5545	0.5544	0.554	0.5517	0.5528	0.5525	0.5531	0.5524	0.5515	0.5518	0.554	0.5539	0.5543	0.5556	0.5571	0.5579	0.5576
	0.41	0.5574	0.5565	0.5569	0.5575	0.5577	0.557	0.5561	0.5558	0.5552	0.5546	0.5543	0.5537	0.5548	0.5555	0.5569	0.5578	0.5587	0.5589	0.5589	0.5588	0.558	0.5574	0.5568	0.5568	0.5569	0.5577	0.5589	0.5607	0.5615	0.561	0.5617	0.5616	0.5612	0.5588	0.5599	0.5596	0.5602	0.5595	0.5587	0.5589	0.5612	0.5611	0.5615	0.5628	0.5643	0.5652	0.5648	0.5641
	0.42	0.5617	0.5628	0.5635	0.5636	0.563	0.5621	0.5617	0.5611	0.5605	0.5602	0.5596	0.5607	0.5614	0.5629	0.5638	0.5647	0.565	0.5649	0.5648	0.564	0.5634	0.5629	0.5628	0.5629	0.5638	0.565	0.5668	0.5676	0.5671	0.5678	0.5677	0.5673	0.5649	0.566	0.5657	0.5663	0.5656	0.5648	0.565	0.5673	0.5672	0.5676	0.569	0.5705	0.5714	0.571	0.5702	0.5693
	0.43	0.5668	0.5684	0.5685	0.5679	0.567	0.5666	0.566	0.5654	0.5651	0.5645	0.5656	0.5663	0.5678	0.5687	0.5697	0.57	0.5699	0.5698	0.569	0.5684	0.5679	0.5678	0.5679	0.5688	0.5701	0.5718	0.5727	0.5722	0.5729	0.5728	0.5723	0.5699	0.571	0.5707	0.5714	0.5707	0.5698	0.5701	0.5724	0.5723	0.5727	0.5741	0.5756	0.5765	0.5761	0.5753	0.5744	0.5744
	0.44	0.5701	0.5723	0.5717	0.5708	0.5704	0.5698	0.5692	0.5689	0.5683	0.5694	0.5702	0.5717	0.5726	0.5736	0.5739	0.5738	0.5737	0.5729	0.5723	0.5718	0.5718	0.5719	0.5727	0.574	0.5758	0.5767	0.5761	0.5768	0.5767	0.5763	0.5739	0.575	0.5747	0.5753	0.5746	0.5737	0.574	0.5763	0.5763	0.5767	0.5781	0.5796	0.5805	0.5801	0.5794	0.5784	0.5784	0.5778
	0.45	0.5722	0.5744	0.5735	0.5731	0.5725	0.572	0.5717	0.571	0.5722	0.5729	0.5744	0.5754	0.5764	0.5766	0.5766	0.5765	0.5757	0.5751	0.5746	0.5746	0.5747	0.5755	0.5769	0.5786	0.5795	0.579	0.5797	0.5796	0.5792	0.5767	0.5779	0.5775	0.5782	0.5775	0.5766	0.5769	0.5792	0.5791	0.5796	0.5809	0.5825	0.5834	0.583	0.5823	0.5813	0.5813	0.5807	0.5812
	0.46	0.5734	0.5751	0.5748	0.5742	0.5736	0.5733	0.5726	0.5738	0.5746	0.5761	0.5771	0.578	0.5783	0.5783	0.5782	0.5774	0.5768	0.5763	0.5763	0.5764	0.5773	0.5786	0.5804	0.5813	0.5808	0.5815	0.5814	0.5809	0.5785	0.5796	0.5793	0.5799	0.5792	0.5783	0.5786	0.581	0.5809	0.5813	0.5827	0.5843	0.5852	0.5848	0.5841	0.5831	0.5831	0.5825	0.583	0.5829
	0.47	0.5739	0.5753	0.5747	0.5741	0.5738	0.5732	0.5744	0.5751	0.5766	0.5776	0.5786	0.5789	0.5789	0.5788	0.578	0.5774	0.577	0.5769	0.577	0.5779	0.5792	0.581	0.5819	0.5814	0.5821	0.582	0.5816	0.5791	0.5803	0.58	0.5806	0.5799	0.579	0.5793	0.5816	0.5815	0.582	0.5834	0.585	0.5859	0.5855	0.5847	0.5837	0.5838	0.5832	0.5837	0.5836	0.5833
	0.48	0.5739	0.5741	0.5735	0.5733	0.5726	0.5738	0.5746	0.5761	0.5771	0.5781	0.5784	0.5783	0.5783	0.5775	0.5769	0.5764	0.5764	0.5765	0.5774	0.5787	0.5805	0.5814	0.5809	0.5816	0.5815	0.5811	0.5786	0.5798	0.5795	0.5801	0.5794	0.5785	0.5788	0.5811	0.5811	0.5815	0.5829	0.5845	0.5854	0.585	0.5842	0.5833	0.5833	0.5827	0.5832	0.5831	0.5828	0.5827
	0.49	0.5707	0.5719	0.5716	0.571	0.5721	0.5729	0.5744	0.5754	0.5764	0.5767	0.5767	0.5767	0.5759	0.5753	0.5748	0.5748	0.5749	0.5758	0.5771	0.5789	0.5798	0.5793	0.5801	0.58	0.5795	0.5771	0.5782	0.5779	0.5785	0.5778	0.5769	0.5772	0.5795	0.5795	0.5799	0.5813	0.5829	0.5838	0.5834	0.5826	0.5817	0.5817	0.5811	0.5817	0.5815	0.5813	0.5811	0.5815
	0.5	0.5711	0.5688	0.5682	0.5694	0.5702	0.5717	0.5726	0.5737	0.574	0.5739	0.5739	0.5732	0.5726	0.5721	0.5721	0.5722	0.5731	0.5744	0.5762	0.5771	0.5766	0.5773	0.5772	0.5768	0.5744	0.5755	0.5752	0.5759	0.5751	0.5743	0.5745	0.5768	0.5768	0.5772	0.5786	0.5802	0.5811	0.5807	0.5799	0.579	0.579	0.5785	0.579	0.5788	0.5786	0.5784	0.5789	0.5779
	0.51	0.5683	0.5643	0.5655	0.5663	0.5678	0.5688	0.5698	0.5701	0.5701	0.5701	0.5693	0.5688	0.5683	0.5683	0.5684	0.5693	0.5706	0.5724	0.5733	0.5728	0.5735	0.5734	0.573	0.5706	0.5717	0.5714	0.5721	0.5713	0.5705	0.5708	0.573	0.573	0.5734	0.5748	0.5764	0.5772	0.5769	0.5761	0.5752	0.5752	0.5746	0.5752	0.575	0.5748	0.5746	0.5751	0.5741	0.5737
	0.52	0.5644	0.5606	0.5614	0.5629	0.5639	0.5649	0.5652	0.5652	0.5652	0.5644	0.5639	0.5634	0.5634	0.5636	0.5644	0.5658	0.5675	0.5684	0.568	0.5686	0.5685	0.5681	0.5657	0.5669	0.5666	0.5672	0.5665	0.5656	0.5659	0.5682	0.5681	0.5685	0.5699	0.5714	0.5723	0.572	0.5712	0.5703	0.5703	0.5698	0.5703	0.5702	0.5699	0.5698	0.5702	0.5692	0.5689	0.5685
	0.53	0.5591	0.5554	0.5569	0.5579	0.5589	0.5592	0.5592	0.5592	0.5585	0.5579	0.5575	0.5575	0.5576	0.5585	0.5598	0.5616	0.5625	0.562	0.5627	0.5626	0.5622	0.5598	0.5609	0.5606	0.5613	0.5606	0.5597	0.56	0.5622	0.5622	0.5626	0.5639	0.5655	0.5663	0.566	0.5652	0.5643	0.5643	0.5638	0.5643	0.5642	0.5639	0.5638	0.5643	0.5633	0.563	0.5626
	0.54	0.5522	0.5499	0.5509	0.5519	0.5522	0.5522	0.5522	0.5515	0.551	0.5505	0.5505	0.5507	0.5515	0.5528	0.5546	0.5555	0.555	0.5557	0.5556	0.5552	0.5528	0.5539	0.5536	0.5543	0.5536	0.5527	0.553	0.5552	0.5552	0.5556	0.5569	0.5584	0.5593	0.5589	0.5582	0.5573	0.5573	0.5568	0.5573	0.5572	0.5569	0.5568	0.5573	0.5563	0.556	0.5556		0.5661
	0.55	0.5442	0.5428	0.5438	0.5442	0.5442	0.5442	0.5435	0.543	0.5426	0.5426	0.5427	0.5436	0.5449	0.5466	0.5474	0.547	0.5477	0.5476	0.5472	0.5449	0.546	0.5457	0.5463	0.5456	0.5448	0.545	0.5472	0.5471	0.5475	0.5489	0.5504	0.5512	0.5509	0.5501	0.5492	0.5493	0.5488	0.5493	0.5492	0.5489	0.5488	0.5492	0.5483	0.548	0.5476		0.5582	0.5584
	0.56	0.535	0.5348	0.5351	0.5352	0.5352	0.5345	0.534	0.5336	0.5336	0.5338	0.5346	0.5359	0.5376	0.5384	0.538	0.5387	0.5386	0.5382	0.5359	0.537	0.5367	0.5373	0.5366	0.5358	0.5361	0.5382	0.5382	0.5385	0.5398	0.5413	0.5422	0.5418	0.5411	0.5402	0.5403	0.5398	0.5402	0.5401	0.5399	0.5398	0.5402	0.5393	0.539	0.5387		0.5493	0.5494	0.5505
	0.57	0.5247	0.5252	0.5252	0.5252	0.5246	0.5241	0.5237	0.5237	0.5239	0.5247	0.526	0.5276	0.5285	0.5281	0.5287	0.5286	0.5283	0.526	0.5271	0.5268	0.5274	0.5267	0.5259	0.5262	0.5283	0.5282	0.5286	0.5299	0.5313	0.5321	0.5318	0.5311	0.5302	0.5303	0.5298	0.5303	0.5302	0.5299	0.5298	0.5303	0.5294	0.5291	0.5287		0.5394	0.5395	0.5406	0.5407
	0.58	0.5123	0.5143	0.5144	0.5137	0.5133	0.5129	0.5129	0.5131	0.5139	0.5152	0.5168	0.5176	0.5172	0.5179	0.5178	0.5174	0.5152	0.5163	0.516	0.5166	0.5159	0.5151	0.5153	0.5174	0.5173	0.5177	0.519	0.5204	0.5212	0.5208	0.5202	0.5193	0.5194	0.5189	0.5194	0.5193	0.5191	0.519	0.5194	0.5185	0.5183	0.5179		0.5285	0.5287	0.5297	0.5298	0.5306
	0.59	0.5012	0.5026	0.502	0.5016	0.5013	0.5013	0.5014	0.5023	0.5035	0.5051	0.5059	0.5055	0.5061	0.5061	0.5057	0.5036	0.5046	0.5043	0.5049	0.5042	0.5034	0.5037	0.5057	0.5056	0.506	0.5072	0.5086	0.5094	0.509	0.5084	0.5075	0.5076	0.5071	0.5076	0.5075	0.5073	0.5072	0.5076	0.5068	0.5065	0.5062		0.5168	0.517	0.518	0.5181	0.5189	0.5192
	0.6	0.4888	0.4895	0.4891	0.4888	0.4888	0.489	0.4898	0.491	0.4925	0.4933	0.493	0.4936	0.4935	0.4932	0.4911	0.4921	0.4918	0.4924	0.4917	0.4909	0.4912	0.4931	0.4931	0.4934	0.4946	0.4959	0.4967	0.4964	0.4957	0.4949	0.495	0.4945	0.495	0.4949	0.4947	0.4946	0.495	0.4942	0.494	0.4937		0.5042	0.5044	0.5054	0.5055	0.5063	0.5066	0.5069
	0.61	0.476	0.4758	0.4755	0.4755	0.4757	0.4765	0.4777	0.4792	0.48	0.4797	0.4803	0.4802	0.4798	0.4778	0.4788	0.4785	0.4791	0.4785	0.4777	0.4779	0.4798	0.4797	0.4801	0.4812	0.4825	0.4832	0.4829	0.4823	0.4815	0.4816	0.4811	0.4816	0.4815	0.4813	0.4812	0.4817	0.4809	0.4806	0.4803		0.4908	0.491	0.492	0.4921	0.4929	0.4932	0.4935	0.4938
	0.62	0.4628	0.4615	0.4615	0.4617	0.4625	0.4636	0.4651	0.4659	0.4656	0.4662	0.4661	0.4658	0.4638	0.4648	0.4645	0.4651	0.4645	0.4637	0.4639	0.4657	0.4657	0.466	0.4671	0.4684	0.4691	0.4688	0.4681	0.4674	0.4674	0.467	0.4674	0.4674	0.4672	0.4671	0.4675	0.4668	0.4666	0.4663		0.4767	0.4769	0.4778	0.4779	0.4787	0.4791	0.4794	0.4796	0.48
	0.63	0.4497	0.4469	0.4471	0.4478	0.4489	0.4504	0.4512	0.4509	0.4515	0.4514	0.4511	0.4492	0.4501	0.4498	0.4504	0.4498	0.4491	0.4493	0.451	0.4509	0.4513	0.4523	0.4535	0.4542	0.4539	0.4533	0.4526	0.4526	0.4522	0.4526	0.4526	0.4524	0.4523	0.4527	0.452	0.4518	0.4516		0.4619	0.4621	0.463	0.4631	0.4639	0.4642	0.4645	0.4648	0.4651	0.4654
	0.64	0.4355	0.4318	0.4325	0.4336	0.435	0.4358	0.4355	0.4361	0.436	0.4358	0.4339	0.4348	0.4346	0.4351	0.4345	0.4338	0.434	0.4357	0.4356	0.4359	0.4369	0.4381	0.4387	0.4384	0.4379	0.4371	0.4372	0.4368	0.4372	0.4371	0.437	0.4369	0.4373	0.4366	0.4364	0.4362		0.4464	0.4466	0.4475	0.4476	0.4484	0.4487	0.449	0.4493	0.4496	0.4498	0.4506
	0.65	0.4198	0.4167	0.4177	0.4191	0.4198	0.4196	0.4202	0.4201	0.4199	0.4181	0.419	0.4187	0.4192	0.4187	0.418	0.4182	0.4198	0.4197	0.42	0.421	0.4221	0.4227	0.4224	0.4218	0.4211	0.4212	0.4208	0.4212	0.4211	0.421	0.4209	0.4213	0.4206	0.4205	0.4203		0.4303	0.4305	0.4314	0.4315	0.4323	0.4326	0.4329	0.4332	0.4335	0.4337	0.4345	0.435
	0.66	0.4034	0.4013	0.4027	0.4034	0.4032	0.4037	0.4037	0.4034	0.4018	0.4026	0.4024	0.4029	0.4024	0.4017	0.4019	0.4035	0.4034	0.4036	0.4045	0.4056	0.4062	0.4059	0.4053	0.4046	0.4047	0.4043	0.4046	0.4046	0.4044	0.4044	0.4048	0.4042	0.404	0.4038		0.4137	0.4139	0.4148	0.415	0.4157	0.416	0.4163	0.4165	0.4169	0.4171	0.4178	0.4183	0.4189
	0.67	0.3868	0.3858	0.3865	0.3863	0.3868	0.3868	0.3866	0.385	0.3858	0.3856	0.3861	0.3857	0.385	0.3852	0.3867	0.3866	0.3868	0.3877	0.3887	0.3892	0.3889	0.3884	0.3877	0.3877	0.3873	0.3877	0.3876	0.3875	0.3875	0.3878	0.3872	0.3871	0.3869		0.3967	0.3969	0.3977	0.3979	0.3986	0.3989	0.3992	0.3994	0.3998	0.4	0.4007	0.4012	0.4017	0.4018
	0.68	0.3695	0.3692	0.369	0.3696	0.3695	0.3693	0.3678	0.3686	0.3685	0.3689	0.3685	0.3679	0.3681	0.3695	0.3694	0.3696	0.3704	0.3714	0.3719	0.3716	0.371	0.3704	0.3704	0.37	0.3704	0.3703	0.3702	0.3701	0.3705	0.3699	0.3698	0.3696		0.3792	0.3794	0.3803	0.3804	0.3811	0.3814	0.3817	0.382	0.3823	0.3825	0.3831	0.3836	0.3841	0.3842	0.3839
	0.69	0.3504	0.3514	0.352	0.352	0.3518	0.3503	0.3511	0.351	0.3515	0.3511	0.3506	0.3507	0.3521	0.3519	0.3521	0.3529	0.3538	0.3543	0.354	0.3534	0.3528	0.3528	0.3524	0.3527	0.3527	0.3526	0.3525	0.3528	0.3523	0.3522	0.352		0.3614	0.3616	0.3624	0.3626	0.3633	0.3636	0.3639	0.3642	0.3645	0.3647	0.3653	0.3657	0.3662	0.3663	0.366	0.3665
	0.7	0.3332	0.3341	0.3341	0.3339	0.3326	0.3333	0.3332	0.3337	0.3334	0.3329	0.3331	0.3344	0.3343	0.3344	0.3351	0.336	0.3364	0.3361	0.3356	0.335	0.3349	0.3346	0.3349	0.3348	0.3347	0.3346	0.3349	0.3344	0.3343	0.3342		0.3433	0.3436	0.3443	0.3445	0.3452	0.3455	0.3458	0.3461	0.3464	0.3466	0.3472	0.3476	0.348	0.3482	0.3479	0.3483	0.3484
	0.71	0.3153	0.3161	0.3159	0.3147	0.3154	0.3153	0.3158	0.3155	0.3151	0.3153	0.3165	0.3164	0.3166	0.3172	0.318	0.3184	0.3181	0.3176	0.317	0.3169	0.3166	0.3169	0.3168	0.3167	0.3166	0.3169	0.3164	0.3163	0.3161		0.325	0.3253	0.326	0.3263	0.3269	0.3273	0.3276	0.3278	0.3281	0.3283	0.3289	0.3293	0.3297	0.3298	0.3295	0.3299	0.3301	0.3259
	0.72	0.2972	0.2978	0.2966	0.2973	0.2972	0.2977	0.2975	0.2971	0.2973	0.2985	0.2985	0.2986	0.2992	0.2999	0.3003	0.3	0.2994	0.2989	0.2988	0.2985	0.2987	0.2987	0.2985	0.2985	0.2987	0.2983	0.2981	0.298		0.3066	0.3069	0.3076	0.3078	0.3085	0.3089	0.3092	0.3095	0.3097	0.3099	0.3104	0.3108	0.3112	0.3113	0.311	0.3115	0.3116	0.3077	0.3114
	0.73	0.2795	0.2786	0.2792	0.2791	0.2795	0.2794	0.2791	0.2793	0.2805	0.2805	0.2806	0.2812	0.2819	0.2821	0.2818	0.2813	0.2807	0.2807	0.2804	0.2806	0.2805	0.2804	0.2803	0.2805	0.2801	0.28	0.2798		0.2882	0.2884	0.2891	0.2893	0.29	0.2904	0.2907	0.291	0.2913	0.2915	0.2919	0.2923	0.2926	0.2927	0.2925	0.2929	0.2931	0.2894	0.2929	0.293
	0.74	0.2612	0.2611	0.261	0.2614	0.2613	0.2611	0.2613	0.2625	0.2625	0.2627	0.2633	0.2639	0.2641	0.2637	0.2632	0.2626	0.2626	0.2623	0.2625	0.2624	0.2622	0.2622	0.2624	0.262	0.2619	0.2617		0.2697	0.2699	0.2706	0.2708	0.2715	0.2719	0.2723	0.2726	0.2729	0.273	0.2735	0.2738	0.2741	0.2741	0.2739	0.2743	0.2745	0.2711	0.2744	0.2745	0.2744
	0.75	0.2429	0.243	0.2434	0.2432	0.2431	0.2433	0.2445	0.2446	0.2448	0.2454	0.246	0.2462	0.2458	0.2453	0.2447	0.2446	0.2443	0.2444	0.2444	0.2442	0.2442	0.2444	0.244	0.2439	0.2437		0.2514	0.2515	0.2521	0.2524	0.253	0.2535	0.2539	0.2542	0.2545	0.2547	0.2551	0.2553	0.2556	0.2557	0.2555	0.2558	0.256	0.2529	0.256	0.2561	0.256	0.2555
	0.76	0.2263	0.2255	0.2254	0.2253	0.2255	0.2266	0.2268	0.2271	0.2277	0.2283	0.2284	0.2281	0.2275	0.2269	0.2267	0.2264	0.2266	0.2265	0.2264	0.2264	0.2265	0.2261	0.226	0.2259		0.2332	0.2333	0.2339	0.2341	0.2347	0.2352	0.2356	0.236	0.2363	0.2365	0.2369	0.2371	0.2373	0.2374	0.2372	0.2375	0.2377	0.2349	0.2378	0.2379	0.2378	0.2373	0.2379
	0.77	0.209	0.2078	0.2077	0.2079	0.2089	0.2091	0.2095	0.2102	0.2108	0.211	0.2106	0.21	0.2094	0.2092	0.2089	0.209	0.2089	0.2088	0.2088	0.2089	0.2086	0.2085	0.2083		0.2153	0.2153	0.2158	0.2161	0.2166	0.2171	0.2175	0.218	0.2183	0.2186	0.2189	0.2191	0.2193	0.2193	0.2191	0.2194	0.2196	0.217	0.2197	0.2199	0.2198	0.2194	0.2199	0.2211
	0.78	0.1919	0.1904	0.1906	0.1915	0.1918	0.1922	0.1929	0.1936	0.1938	0.1935	0.1929	0.1923	0.192	0.1916	0.1917	0.1916	0.1916	0.1915	0.1917	0.1913	0.1912	0.1911		0.1976	0.1977	0.1981	0.1983	0.1988	0.1993	0.1997	0.2002	0.2006	0.2009	0.2012	0.2014	0.2015	0.2015	0.2013	0.2015	0.2017	0.1994	0.2019	0.2021	0.2021	0.2017	0.2022	0.2032	0.2033
	0.79	0.1754	0.1737	0.1745	0.1747	0.1751	0.1758	0.1766	0.177	0.1768	0.1763	0.1756	0.1752	0.1747	0.1747	0.1747	0.1746	0.1746	0.1748	0.1745	0.1744	0.1742		0.1804	0.1805	0.1808	0.1809	0.1814	0.1818	0.1823	0.1828	0.1833	0.1836	0.1839	0.184	0.1841	0.1841	0.1839	0.1841	0.1842	0.1821	0.1845	0.1847	0.1847	0.1845	0.1849	0.1858	0.1858	0.1853
	0.8	0.1596	0.1579	0.1581	0.1585	0.1592	0.16	0.1606	0.1605	0.1601	0.1594	0.1589	0.1583	0.1582	0.1581	0.1581	0.1582	0.1583	0.1581	0.158	0.1578		0.1637	0.1637	0.1639	0.164	0.1644	0.1647	0.1652	0.1657	0.1663	0.1667	0.1671	0.1671	0.1672	0.1671	0.1669	0.167	0.1671	0.1652	0.1675	0.1676	0.1677	0.1676	0.1681	0.1689	0.1688	0.1683	0.1684
	0.81	0.1441	0.142	0.1423	0.143	0.1438	0.1444	0.1446	0.1444	0.1438	0.1432	0.1425	0.1423	0.1421	0.1421	0.1421	0.1424	0.1422	0.1421	0.142		0.1475	0.1474	0.1476	0.1476	0.1479	0.1482	0.1486	0.1491	0.1497	0.1502	0.1507	0.1508	0.1508	0.1506	0.1504	0.1505	0.1506	0.1489	0.1509	0.1511	0.1512	0.1511	0.1517	0.1525	0.1523	0.1517	0.1518	0.1521
	0.82	0.1289	0.1268	0.1273	0.128	0.1287	0.1291	0.1292	0.1287	0.1282	0.1274	0.127	0.1267	0.1266	0.1267	0.1269	0.1268	0.1268	0.1267		0.1318	0.1317	0.1319	0.1318	0.132	0.1323	0.1326	0.1331	0.1337	0.1343	0.1349	0.135	0.135	0.1348	0.1345	0.1345	0.1346	0.133	0.1349	0.1351	0.1352	0.1352	0.1358	0.1366	0.1364	0.1358	0.1358	0.1361	0.1361
	0.83	0.1142	0.1123	0.1129	0.1135	0.114	0.1144	0.1143	0.1139	0.113	0.1124	0.112	0.1118	0.1118	0.1121	0.112	0.1121	0.1121		0.1168	0.1167	0.1168	0.1167	0.1168	0.117	0.1173	0.1177	0.1182	0.1189	0.1196	0.1198	0.1198	0.1196	0.1192	0.1192	0.1192	0.1178	0.1195	0.1197	0.1198	0.1198	0.1204	0.1213	0.1213	0.1206	0.1204	0.1206	0.1208	0.1206
	0.84	0.1002	0.0985	0.099	0.0995	0.1	0.1003	0.1002	0.0994	0.0987	0.0981	0.0977	0.0976	0.0978	0.0979	0.098	0.0981		0.1026	0.1024	0.1024	0.1023	0.1023	0.1024	0.1026	0.103	0.1035	0.1041	0.1049	0.1052	0.1053	0.1051	0.1047	0.1046	0.1045	0.1033	0.1048	0.105	0.1051	0.1051	0.1056	0.1066	0.1068	0.1062	0.1058	0.1058	0.1061	0.106	0.1058
	0.85	0.0869	0.0853	0.0857	0.0862	0.0868	0.0872	0.0867	0.0857	0.0849	0.0844	0.0842	0.0844	0.0845	0.0847	0.0848		0.089	0.0889	0.0888	0.0886	0.0886	0.0886	0.0888	0.0891	0.0895	0.09	0.0909	0.0913	0.0915	0.0913	0.0909	0.0908	0.0906	0.0895	0.0907	0.091	0.0911	0.0911	0.0915	0.0924	0.0929	0.0925	0.0921	0.0918	0.092	0.0921	0.0919	0.0918
	0.86	0.0747	0.0727	0.0732	0.0738	0.0746	0.0746	0.0738	0.0727	0.0721	0.0717	0.0717	0.0718	0.072	0.0723		0.0763	0.0762	0.0761	0.0758	0.0758	0.0757	0.0758	0.076	0.0764	0.0768	0.0776	0.0782	0.0785	0.0784	0.078	0.0778	0.0776	0.0765	0.0775	0.0779	0.0779	0.078	0.0783	0.0789	0.0795	0.0796	0.0793	0.0788	0.0786	0.079	0.0788	0.0787	0.0786
	0.87	0.0631	0.061	0.0615	0.0624	0.063	0.0628	0.0615	0.0606	0.0601	0.06	0.06	0.0602	0.0605		0.0643	0.0643	0.0642	0.0639	0.0638	0.0637	0.0637	0.0638	0.0641	0.0645	0.0651	0.0658	0.0662	0.0663	0.066	0.0657	0.0654	0.0644	0.0652	0.0656	0.0655	0.0657	0.066	0.0664	0.0669	0.0673	0.0674	0.0667	0.0663	0.0666	0.0666	0.0664	0.0663	0.0662
	0.88	0.0521	0.0502	0.051	0.0519	0.0524	0.0513	0.0501	0.0495	0.0493	0.0491	0.0493	0.0496		0.0532	0.0533	0.0532	0.0529	0.0527	0.0526	0.0526	0.0526	0.0527	0.0532	0.0537	0.0542	0.0547	0.0549	0.0548	0.0545	0.0542	0.0533	0.0538	0.0541	0.0542	0.0542	0.0547	0.0549	0.0551	0.0556	0.0562	0.0557	0.055	0.0549	0.0554	0.055	0.0549	0.0548	0.055
	0.89	0.0414	0.0405	0.0414	0.0424	0.0424	0.0407	0.0399	0.0396	0.0393	0.0394	0.0396		0.0429	0.0431	0.0432	0.0429	0.0426	0.0424	0.0424	0.0424	0.0424	0.0427	0.0432	0.0437	0.0441	0.0444	0.0444	0.0443	0.0439	0.0431	0.0435	0.0436	0.0439	0.0437	0.0442	0.0445	0.0444	0.0447	0.0456	0.0457	0.0448	0.0443	0.0449	0.0446	0.0444	0.0444	0.0444	0.0447
	0.9	0.0318	0.0318	0.0328	0.0338	0.0325	0.0313	0.0309	0.0306	0.0305	0.0306		0.0335	0.0339	0.034	0.0338	0.0336	0.0333	0.0332	0.0333	0.0332	0.0333	0.0338	0.0343	0.0346	0.0349	0.035	0.035	0.0347	0.034	0.0342	0.0341	0.0346	0.0342	0.0346	0.0352	0.0349	0.0349	0.0356	0.0365	0.0358	0.035	0.035	0.0355	0.0349	0.0351	0.0349	0.035	0.0354
	0.91	0.0235	0.0242	0.0252	0.0256	0.0239	0.0232	0.0229	0.0228	0.0229		0.0252	0.0256	0.0258	0.0258	0.0255	0.0253	0.0251	0.0251	0.0252	0.0251	0.0253	0.0259	0.0261	0.0264	0.0266	0.0266	0.0265	0.0259	0.026	0.0258	0.026	0.0259	0.026	0.0267	0.0267	0.0263	0.0267	0.0276	0.0277	0.0269	0.0264	0.0272	0.0265	0.0267	0.0266	0.0265	0.0269	0.0269
	0.92	0.0165	0.0175	0.0188	0.0176	0.0167	0.0163	0.0162	0.0161		0.018	0.0182	0.0187	0.0187	0.0185	0.0183	0.0181	0.018	0.0182	0.0181	0.0181	0.0184	0.0189	0.019	0.0191	0.0192	0.0192	0.0189	0.0188	0.0186	0.0186	0.019	0.0187	0.019	0.0196	0.019	0.0191	0.0196	0.0204	0.0199	0.0192	0.0192	0.0196	0.0192	0.0193	0.0192	0.0193	0.0199	0.0196
	0.93	0.0107	0.0119	0.0127	0.0113	0.0108	0.0106	0.0106		0.0119	0.0122	0.0125	0.0126	0.0126	0.0124	0.0123	0.0121	0.0121	0.0123	0.0121	0.0122	0.0127	0.0128	0.0128	0.013	0.013	0.0129	0.0128	0.0126	0.0125	0.0129	0.0126	0.0127	0.0131	0.0131	0.0128	0.013	0.0138	0.0139	0.0132	0.0129	0.0139	0.013	0.013	0.0131	0.013	0.0134	0.0133	0.0129
	0.94	0.0062	0.0075	0.007	0.0064	0.0063	0.0062		0.0072	0.0073	0.0074	0.0078	0.0077	0.0076	0.0075	0.0074	0.0073	0.0074	0.0074	0.0074	0.0076	0.0079	0.0078	0.0079	0.008	0.0078	0.0079	0.0078	0.0076	0.0077	0.0077	0.0077	0.0078	0.0083	0.0078	0.0078	0.0081	0.0086	0.0084	0.008	0.008	0.0081	0.0084	0.008	0.008	0.008	0.0086	0.0084	0.0079
	0.95	0.003	0.0039	0.0032	0.003	0.003		0.0036	0.0036	0.0038	0.0038	0.0039	0.0039	0.0038	0.0039	0.0037	0.0037	0.0039	0.0037	0.0038	0.0039	0.0041	0.004	0.0041	0.004	0.0041	0.0041	0.0039	0.0039	0.0044	0.0039	0.004	0.0042	0.0042	0.004	0.0041	0.0043	0.0045	0.0042	0.0041	0.0049	0.0041	0.0041	0.0042	0.0042	0.0043	0.0043	0.0041	0.0041
	0.96	0.0013	0.0011	0.0009	0.0009		0.0013	0.0013	0.0013	0.0013	0.0014	0.0014	0.0014	0.0013	0.0013	0.0013	0.0013	0.0014	0.0013	0.0014	0.0015	0.0014	0.0015	0.0015	0.0015	0.0015	0.0015	0.0014	0.0014	0.0014	0.0014	0.0015	0.0016	0.0015	0.0015	0.0018	0.0017	0.0016	0.0015	0.0015	0.0016	0.0015	0.0015	0.0016	0.0015	0.0018	0.0016	0.0015	0.0015
	0.97	0.0001	0	0		0.0001	0.0001	0.0001	0.0001	0.0001	0.0001	0.0001	0.0001	0.0001	0.0001	0.0001	0.0001	0.0001	0.0001	0.0002	0.0002	0.0002	0.0002	0.0002	0.0002	0.0002	0.0002	0.0002	0.0002	0.0002	0.0002	0.0002	0.0002	0.0002	0.0002	0.0002	0.0002	0.0002	0.0002	0.0002	0.0002	0.0002	0.0002	0.0002	0.0002	0.0002	0.0002	0.0002	0.0002
	0.98	0.0002	0.0004		0.0002	0.0002	0.0002	0.0002	0.0002	0.0002	0.0002	0.0002	0.0002	0.0002	0.0002	0.0002	0.0002	0.0002	0.0002	0.0002	0.0002	0.0002	0.0002	0.0002	0.0002	0.0002	0.0002	0.0002	0.0002	0.0001	0.0001	0.0002	0.0001	0.0001	0.0002	0.0002	0.0002	0.0001	0.0001	0.0001	0.0001	0.0001	0.0001	0.0001	0.0001	0.0001	0.0001	0.0001	0.0001
	0.99	0.0014		0.0015	0.0015	0.0015	0.0015	0.0017	0.0015	0.0018	0.0016	0.0015	0.0015	0.0014	0.0014	0.0015	0.0014	0.0014	0.0015	0.0017	0.0015	0.0015	0.0015	0.0015	0.0015	0.0014	0.0014	0.0015	0.0014	0.0014	0.0015	0.0015	0.0014	0.0014	0.0015	0.0017	0.0015	0.0014	0.0019	0.0014	0.0014	0.0014	0.0013	0.0013	0.0015	0.0013	0.0013	0.0013	0.0013
	1	0.0039	0.0041	0.004	0.004	0.004	0.004	0.0041	0.0044	0.0044	0.0043	0.0041	0.0041	0.0039	0.0039	0.0044	0.0039	0.0039	0.0043	0.0042	0.0043	0.0042	0.0041	0.0043	0.0041	0.0039	0.0041	0.0039	0.0039	0.0039	0.0046	0.004	0.0039	0.004	0.0044	0.0045	0.004	0.0039	0.0041	0.0038	0.0039	0.0039	0.0038	0.0042	0.004	0.0037	0.0037	0.0038	0.0039
	cold spin change (blue lines)
	#VALUE!	0.045π (ab initio value - bold blue line)	0.01	0.02	0.03	0.04	0.05	0.06	0.07	0.08	0.09	0.1	0.11	0.12	0.13	0.14	0.15	0.16	0.17	0.18	0.19	0.2	0.21	0.22	0.23	0.24	0.25	0.26	0.27	0.28	0.29	0.3	0.31	0.32	0.33	0.34	0.35	0.36	0.37	0.38	0.39	0.4	0.41	0.42	0.43	0.44	0.45	0.46	0.47
	0	0.0163	0.017	0.0166	0.0164	0.0163	0.0164	0.0167	0.018	0.0178	0.0176	0.0169	0.0166	0.0162	0.0162	0.0177	0.016	0.0161	0.0176	0.017	0.0172	0.0171	0.0168	0.0177	0.0167	0.0162	0.0162	0.0159	0.0159	0.0161	0.0179	0.0162	0.0159	0.0162	0.0174	0.0179	0.0161	0.0158	0.0158	0.0158	0.0161	0.0162	0.0158	0.0166	0.0157	0.0153	0.0154	0.0156	0.016
	0.01	0.0122	0.0125	0.0123	0.0122	0.0122	0.0125	0.0125	0.015	0.0131	0.0129	0.0124	0.0121	0.012	0.0122	0.012	0.0119	0.0121	0.015	0.0124	0.0127	0.0125	0.0126	0.0129	0.0126	0.0119	0.012	0.0118	0.0118	0.0121	0.0125	0.0118	0.0118	0.0122	0.0135	0.0125	0.0117	0.0121	0.0116	0.0117	0.0119	0.0118	0.0116	0.0129	0.0113	0.0113	0.0114	0.0116	0.012
	0.02	0.0087	0.0088	0.0086	0.0086	0.0086	0.0088	0.0091	0.0095	0.0092	0.0089	0.0088	0.0085	0.0085	0.0096	0.0084	0.0084	0.0088	0.0091	0.0088	0.0089	0.0087	0.0091	0.0088	0.0085	0.0084	0.0083	0.0082	0.0083	0.009	0.0084	0.0082	0.0083	0.0088	0.0093	0.0084	0.0081	0.0082	0.0081	0.0082	0.0083	0.0081	0.0083	0.0081	0.0079	0.0079	0.0079	0.0081	0.0085
	0.03	0.0058	0.0057	0.0057	0.0056	0.0057	0.0058	0.0066	0.006	0.006	0.0057	0.0056	0.0055	0.0056	0.0056	0.0055	0.0054	0.0065	0.0057	0.0058	0.0057	0.0057	0.006	0.0057	0.0054	0.0054	0.0054	0.0053	0.0054	0.0057	0.0054	0.0053	0.0055	0.0059	0.0057	0.0053	0.0053	0.0052	0.0052	0.0053	0.0053	0.0052	0.0056	0.0051	0.005	0.005	0.0051	0.0053	0.0056
	0.04	0.0034	0.0034	0.0033	0.0033	0.0034	0.0034	0.0037	0.0035	0.0034	0.0033	0.0033	0.0032	0.0034	0.0032	0.0031	0.0033	0.0035	0.0033	0.0033	0.0033	0.0034	0.0033	0.0032	0.0031	0.0031	0.0031	0.0031	0.0032	0.0031	0.0031	0.0031	0.0032	0.0034	0.0031	0.003	0.003	0.003	0.003	0.003	0.003	0.003	0.003	0.0029	0.0029	0.0029	0.0029	0.003	0.0033
	0.05	0.0017	0.0017	0.0016	0.0016	0.0017	0.0018	0.0017	0.0017	0.0016	0.0016	0.0016	0.0016	0.0016	0.0015	0.0015	0.0017	0.0016	0.0016	0.0016	0.0016	0.0016	0.0016	0.0015	0.0015	0.0015	0.0015	0.0015	0.0015	0.0015	0.0014	0.0015	0.0015	0.0015	0.0014	0.0014	0.0014	0.0014	0.0014	0.0014	0.0014	0.0014	0.0013	0.0013	0.0013	0.0013	0.0014	0.0014	0.0016
	0.06	0.0006	0.0006	0.0006	0.0006	0.0006	0.0006	0.0006	0.0006	0.0006	0.0006	0.0006	0.0006	0.0005	0.0005	0.0006	0.0006	0.0006	0.0006	0.0006	0.0006	0.0006	0.0005	0.0005	0.0005	0.0005	0.0005	0.0005	0.0005	0.0005	0.0005	0.0005	0.0005	0.0005	0.0005	0.0005	0.0005	0.0005	0.0005	0.0005	0.0005	0.0005	0.0004	0.0004	0.0004	0.0004	0.0004	0.0005	0.0005
	0.07	0.0002	0.0002	0.0002	0.0002	0.0002	0.0002	0.0002	0.0002	0.0002	0.0002	0.0002	0.0002	0.0002	0.0002	0.0002	0.0002	0.0002	0.0002	0.0002	0.0002	0.0002	0.0002	0.0002	0.0002	0.0002	0.0002	0.0002	0.0002	0.0002	0.0002	0.0002	0.0002	0.0002	0.0002	0.0002	0.0002	0.0002	0.0002	0.0002	0.0002	0.0002	0.0002	0.0002	0.0002	0.0002	0.0002	0.0002	0.0002
	0.08	0.0005	0.0005	0.0005	0.0005	0.0005	0.0005	0.0005	0.0005	0.0005	0.0005	0.0005	0.0005	0.0005	0.0005	0.0005	0.0005	0.0005	0.0005	0.0005	0.0006	0.0005	0.0005	0.0005	0.0005	0.0005	0.0006	0.0006	0.0006	0.0006	0.0006	0.0006	0.0006	0.0006	0.0006	0.0006	0.0006	0.0006	0.0006	0.0006	0.0006	0.0006	0.0006	0.0006	0.0006	0.0006	0.0007	0.0007	0.0007
	0.09	0.0015	0.0014	0.0014	0.0014	0.0015	0.0015	0.0015	0.0014	0.0014	0.0014	0.0014	0.0014	0.0015	0.0015	0.0015	0.0015	0.0015	0.0015	0.0016	0.0016	0.0015	0.0015	0.0015	0.0015	0.0016	0.0016	0.0016	0.0016	0.0016	0.0017	0.0017	0.0016	0.0016	0.0016	0.0016	0.0016	0.0017	0.0016	0.0017	0.0016	0.0016	0.0017	0.0017	0.0017	0.0018	0.0019	0.0018	0.0018
	0.1	0.0031	0.003	0.003	0.0031	0.0031	0.0031	0.003	0.003	0.003	0.003	0.003	0.003	0.003	0.0031	0.0032	0.0032	0.0032	0.0032	0.0032	0.0032	0.0032	0.0032	0.0032	0.0032	0.0032	0.0032	0.0032	0.0032	0.0033	0.0034	0.0034	0.0033	0.0033	0.0033	0.0033	0.0033	0.0033	0.0033	0.0033	0.0033	0.0033	0.0033	0.0034	0.0035	0.0036	0.0037	0.0036	0.0035
	0.11	0.0053	0.0052	0.0052	0.0053	0.0053	0.0053	0.0053	0.0052	0.0052	0.0052	0.0052	0.0052	0.0053	0.0054	0.0054	0.0055	0.0055	0.0055	0.0055	0.0055	0.0054	0.0054	0.0054	0.0055	0.0055	0.0055	0.0055	0.0056	0.0057	0.0057	0.0057	0.0056	0.0056	0.0056	0.0056	0.0057	0.0056	0.0056	0.0056	0.0056	0.0056	0.0057	0.0058	0.0059	0.0061	0.0061	0.0059	0.0058
	0.12	0.0082	0.008	0.0081	0.0082	0.0082	0.0081	0.008	0.008	0.008	0.008	0.008	0.0081	0.0083	0.0083	0.0083	0.0084	0.0084	0.0084	0.0084	0.0084	0.0083	0.0083	0.0083	0.0084	0.0084	0.0084	0.0085	0.0085	0.0086	0.0086	0.0085	0.0085	0.0085	0.0085	0.0086	0.0086	0.0086	0.0086	0.0085	0.0085	0.0086	0.0087	0.0088	0.009	0.0092	0.0091	0.0089	0.0088
	0.13	0.0116	0.0115	0.0116	0.0116	0.0116	0.0114	0.0115	0.0115	0.0115	0.0114	0.0115	0.0116	0.0118	0.0118	0.0118	0.0119	0.0119	0.0119	0.0119	0.0118	0.0118	0.0118	0.0118	0.0119	0.0119	0.012	0.012	0.0121	0.0122	0.0121	0.012	0.012	0.012	0.012	0.0121	0.0121	0.0121	0.012	0.012	0.012	0.0121	0.0123	0.0125	0.0127	0.0128	0.0126	0.0124	0.0123
	0.14	0.0156	0.0156	0.0157	0.0157	0.0154	0.0155	0.0155	0.0155	0.0154	0.0155	0.0156	0.0157	0.0158	0.0159	0.016	0.016	0.016	0.016	0.016	0.0159	0.0159	0.0159	0.0159	0.016	0.0161	0.0161	0.0161	0.0162	0.0163	0.0162	0.0161	0.0161	0.0161	0.0161	0.0162	0.0161	0.0161	0.0161	0.0161	0.0162	0.0163	0.0166	0.0168	0.017	0.0169	0.0167	0.0165	0.0163
	0.15	0.0201	0.0202	0.0203	0.02	0.0202	0.0201	0.0201	0.02	0.0201	0.0202	0.0203	0.0203	0.0204	0.0205	0.0206	0.0207	0.0207	0.0206	0.0206	0.0205	0.0205	0.0206	0.0206	0.0208	0.0208	0.0208	0.0208	0.0209	0.0209	0.0208	0.0208	0.0207	0.0207	0.0208	0.0208	0.0207	0.0207	0.0207	0.0208	0.0209	0.0211	0.0214	0.0216	0.0217	0.0216	0.0213	0.0211	0.021
	0.16	0.0252	0.0254	0.0251	0.0253	0.0253	0.0252	0.0251	0.0252	0.0253	0.0254	0.0254	0.0255	0.0257	0.0258	0.0258	0.0258	0.0258	0.0258	0.0257	0.0257	0.0257	0.0258	0.026	0.0259	0.0259	0.0259	0.026	0.0261	0.0261	0.026	0.0259	0.0259	0.0259	0.0259	0.0259	0.0259	0.0259	0.0259	0.026	0.0262	0.0265	0.0268	0.0269	0.0269	0.0267	0.0264	0.0262	0.0261
	0.17	0.0306	0.0306	0.031	0.031	0.0309	0.0308	0.0308	0.031	0.031	0.031	0.0312	0.0313	0.0314	0.0315	0.0315	0.0316	0.0315	0.0315	0.0314	0.0314	0.0315	0.0317	0.0317	0.0316	0.0316	0.0317	0.0318	0.0318	0.0318	0.0316	0.0316	0.0316	0.0316	0.0316	0.0316	0.0315	0.0316	0.0317	0.0319	0.0321	0.0324	0.0326	0.0327	0.0326	0.0323	0.032	0.0319	0.0318
	0.18	0.037	0.0372	0.0372	0.0371	0.0369	0.037	0.0372	0.0372	0.0371	0.0373	0.0374	0.0375	0.0376	0.0377	0.0377	0.0377	0.0377	0.0377	0.0376	0.0377	0.0379	0.0379	0.0378	0.0378	0.0378	0.0379	0.038	0.038	0.0379	0.0378	0.0377	0.0377	0.0377	0.0377	0.0377	0.0377	0.0378	0.038	0.0382	0.0385	0.0387	0.0388	0.0389	0.0386	0.0384	0.0381	0.038	0.0379
	0.19	0.0438	0.0438	0.0437	0.0436	0.0437	0.0439	0.0439	0.0438	0.0438	0.044	0.0441	0.0442	0.0443	0.0444	0.0443	0.0444	0.0444	0.0443	0.0443	0.0446	0.0445	0.0445	0.0444	0.0445	0.0445	0.0446	0.0447	0.0446	0.0444	0.0444	0.0443	0.0443	0.0443	0.0443	0.0444	0.0444	0.0446	0.0448	0.045	0.0452	0.0454	0.0455	0.0454	0.0452	0.0449	0.0447	0.0446	0.0446
	0.2	0.051	0.0508	0.0507	0.0508	0.051	0.051	0.0508	0.0509	0.051	0.0511	0.0512	0.0513	0.0514	0.0514	0.0514	0.0515	0.0514	0.0515	0.0518	0.0517	0.0516	0.0515	0.0515	0.0516	0.0517	0.0518	0.0517	0.0516	0.0515	0.0514	0.0514	0.0513	0.0513	0.0514	0.0515	0.0517	0.0518	0.052	0.0522	0.0524	0.0525	0.0525	0.0523	0.0521	0.0519	0.0517	0.0517	0.0518
	0.21	0.0585	0.0582	0.0583	0.0586	0.0585	0.0584	0.0584	0.0585	0.0586	0.0587	0.0588	0.0589	0.0589	0.0589	0.059	0.059	0.059	0.0593	0.0592	0.0591	0.059	0.059	0.0591	0.0592	0.0592	0.0592	0.0591	0.059	0.0589	0.0588	0.0588	0.0587	0.0589	0.0589	0.0591	0.0593	0.0595	0.0596	0.0598	0.0599	0.0599	0.0599	0.0597	0.0595	0.0593	0.0593	0.0593	0.0594
	0.22	0.0662	0.0662	0.0665	0.0665	0.0663	0.0663	0.0664	0.0664	0.0665	0.0666	0.0667	0.0667	0.0668	0.0669	0.0669	0.0669	0.0673	0.0671	0.067	0.0669	0.0669	0.067	0.0671	0.0671	0.0671	0.067	0.0669	0.0668	0.0667	0.0666	0.0665	0.0667	0.0668	0.067	0.0671	0.0673	0.0674	0.0676	0.0677	0.0677	0.0677	0.0676	0.0674	0.0673	0.0672	0.0672	0.0674	0.0674
	0.23	0.0742	0.0748	0.0748	0.0746	0.0746	0.0747	0.0747	0.0747	0.0748	0.0749	0.0749	0.075	0.0751	0.0751	0.0752	0.0756	0.0754	0.0753	0.0752	0.0752	0.0752	0.0753	0.0753	0.0753	0.0752	0.0751	0.075	0.0749	0.0748	0.0747	0.0749	0.075	0.0752	0.0753	0.0755	0.0756	0.0757	0.0758	0.0758	0.0758	0.0758	0.0757	0.0755	0.0755	0.0755	0.0757	0.0757	0.0756
	0.24	0.0833	0.0834	0.0832	0.0832	0.0833	0.0833	0.0833	0.0833	0.0834	0.0834	0.0835	0.0836	0.0836	0.0837	0.0842	0.084	0.0839	0.0837	0.0837	0.0838	0.0839	0.0839	0.0838	0.0837	0.0836	0.0835	0.0834	0.0833	0.0832	0.0834	0.0835	0.0837	0.0838	0.084	0.0841	0.0842	0.0843	0.0843	0.0843	0.0842	0.0842	0.0841	0.0841	0.0841	0.0843	0.0843	0.0842	0.0843
	0.25	0.0921	0.0921	0.0921	0.0922	0.0922	0.0922	0.0922	0.0923	0.0922	0.0923	0.0924	0.0924	0.0926	0.0931	0.0929	0.0928	0.0926	0.0926	0.0926	0.0927	0.0927	0.0926	0.0925	0.0924	0.0923	0.0922	0.0921	0.092	0.0921	0.0922	0.0925	0.0926	0.0928	0.0929	0.0929	0.093	0.093	0.093	0.0929	0.0929	0.0929	0.0929	0.093	0.0932	0.0932	0.093	0.0931	0.0931
	0.26	0.1013	0.1013	0.1013	0.1013	0.1013	0.1013	0.1014	0.1013	0.1014	0.1015	0.1015	0.1016	0.1023	0.1021	0.1019	0.1017	0.1017	0.1017	0.1018	0.1019	0.1017	0.1016	0.1015	0.1014	0.1013	0.1012	0.101	0.1012	0.1013	0.1015	0.1017	0.1019	0.102	0.102	0.102	0.102	0.1019	0.1019	0.1019	0.1019	0.102	0.1021	0.1023	0.1024	0.1022	0.1022	0.1022	0.1021
	0.27	0.1107	0.1107	0.1107	0.1107	0.1107	0.1107	0.1106	0.1106	0.1108	0.1108	0.1109	0.1117	0.1114	0.1112	0.111	0.111	0.1111	0.1112	0.1112	0.111	0.1109	0.1108	0.1106	0.1105	0.1104	0.1103	0.1104	0.1106	0.1108	0.111	0.1112	0.1112	0.1112	0.1113	0.1112	0.1111	0.1111	0.1111	0.1111	0.1112	0.1114	0.1117	0.1117	0.1115	0.1116	0.1115	0.1114	0.1109
	0.28	0.1202	0.1203	0.1203	0.1202	0.1203	0.1201	0.1201	0.1203	0.1203	0.1204	0.1212	0.121	0.1208	0.1205	0.1205	0.1206	0.1207	0.1207	0.1205	0.1203	0.1202	0.1201	0.12	0.1199	0.1197	0.1199	0.12	0.1203	0.1205	0.1206	0.1207	0.1207	0.1207	0.1206	0.1205	0.1204	0.1204	0.1205	0.1206	0.1209	0.1212	0.1213	0.121	0.1211	0.121	0.1208	0.1203	0.1205
	0.29	0.1298	0.13	0.13	0.13	0.1297	0.1298	0.1299	0.1299	0.13	0.1309	0.1306	0.1304	0.1302	0.1302	0.1302	0.1304	0.1304	0.1302	0.13	0.1298	0.1297	0.1295	0.1294	0.1293	0.1295	0.1296	0.1299	0.1301	0.1303	0.1303	0.1303	0.1303	0.1301	0.13	0.1299	0.1299	0.13	0.1302	0.1304	0.1308	0.1309	0.1307	0.1308	0.1306	0.1305	0.1299	0.1301	0.13
	0.3	0.1397	0.1398	0.1398	0.1396	0.1396	0.1397	0.1397	0.1398	0.1407	0.1404	0.1402	0.1399	0.1399	0.14	0.1401	0.1401	0.14	0.1397	0.1396	0.1394	0.1392	0.1391	0.1389	0.1392	0.1393	0.1396	0.1398	0.14	0.1401	0.14	0.14	0.1398	0.1397	0.1395	0.1396	0.1396	0.1398	0.1401	0.1405	0.1406	0.1404	0.1405	0.1404	0.1402	0.1396	0.1398	0.1397	0.1398
	0.31	0.1496	0.1497	0.1494	0.1495	0.1496	0.1495	0.1496	0.1506	0.1503	0.15	0.1498	0.1498	0.1498	0.15	0.15	0.1498	0.1495	0.1494	0.1492	0.149	0.1489	0.1487	0.1489	0.1491	0.1494	0.1496	0.1498	0.1499	0.1498	0.1498	0.1496	0.1494	0.1493	0.1493	0.1493	0.1495	0.1498	0.1503	0.1504	0.1502	0.1503	0.1502	0.15	0.1493	0.1496	0.1494	0.1495	0.1493
	0.32	0.1594	0.1594	0.1594	0.1595	0.1594	0.1595	0.1605	0.1602	0.1599	0.1596	0.1596	0.1597	0.1599	0.1599	0.1597	0.1594	0.1592	0.159	0.1588	0.1587	0.1585	0.1587	0.1589	0.1593	0.1595	0.1597	0.1597	0.1597	0.1596	0.1594	0.1592	0.159	0.159	0.159	0.1593	0.1596	0.1601	0.1603	0.1601	0.1602	0.1601	0.1599	0.1591	0.1594	0.1592	0.1593	0.1591	0.1588
	0.33	0.17	0.1694	0.1694	0.1693	0.1695	0.1705	0.1701	0.1698	0.1695	0.1695	0.1696	0.1697	0.1698	0.1695	0.1692	0.1691	0.1689	0.1686	0.1685	0.1683	0.1686	0.1687	0.1691	0.1693	0.1696	0.1696	0.1695	0.1695	0.1692	0.169	0.1688	0.1688	0.1688	0.169	0.1694	0.1699	0.1701	0.1699	0.17	0.1699	0.1697	0.1689	0.1692	0.169	0.1691	0.1689	0.1685	0.1686
	0.34	0.1803	0.1794	0.1792	0.1794	0.1805	0.18	0.1797	0.1794	0.1793	0.1794	0.1796	0.1796	0.1794	0.1791	0.1789	0.1787	0.1784	0.1783	0.178	0.1783	0.1785	0.1789	0.1791	0.1794	0.1794	0.1793	0.1793	0.179	0.1787	0.1785	0.1785	0.1785	0.1787	0.1791	0.1796	0.1799	0.1797	0.1798	0.1797	0.1795	0.1787	0.179	0.1788	0.1789	0.1786	0.1783	0.1783	0.1789
	0.35	0.1897	0.1891	0.1892	0.1903	0.1899	0.1895	0.1892	0.1891	0.1892	0.1894	0.1894	0.1891	0.1888	0.1886	0.1884	0.1881	0.188	0.1877	0.188	0.1882	0.1886	0.1889	0.1891	0.1892	0.1891	0.189	0.1887	0.1884	0.1882	0.1881	0.1882	0.1884	0.1888	0.1893	0.1896	0.1893	0.1895	0.1894	0.1892	0.1883	0.1886	0.1885	0.1886	0.1883	0.1879	0.1879	0.1886	0.1885
	0.36	0.1985	0.1989	0.2001	0.1996	0.1993	0.1989	0.1988	0.1989	0.1991	0.1991	0.1988	0.1984	0.1983	0.198	0.1978	0.1976	0.1973	0.1976	0.1978	0.1983	0.1985	0.1988	0.1988	0.1987	0.1986	0.1983	0.198	0.1978	0.1977	0.1977	0.198	0.1984	0.1989	0.1992	0.1989	0.1991	0.199	0.1988	0.1979	0.1982	0.198	0.1982	0.1978	0.1975	0.1975	0.1982	0.1981	0.1982
	0.37	0.2084	0.2098	0.2093	0.2089	0.2084	0.2084	0.2084	0.2086	0.2086	0.2083	0.208	0.2078	0.2075	0.2072	0.207	0.2067	0.2071	0.2073	0.2077	0.208	0.2083	0.2083	0.2082	0.2081	0.2078	0.2075	0.2072	0.2071	0.2071	0.2074	0.2078	0.2084	0.2086	0.2084	0.2086	0.2085	0.2083	0.2073	0.2076	0.2074	0.2076	0.2072	0.2068	0.2069	0.2076	0.2075	0.2076	0.208
	0.38	0.2177	0.2187	0.2183	0.2178	0.2177	0.2178	0.218	0.218	0.2177	0.2173	0.2171	0.2168	0.2165	0.2163	0.216	0.2164	0.2166	0.2171	0.2173	0.2176	0.2176	0.2175	0.2174	0.2171	0.2168	0.2165	0.2164	0.2164	0.2166	0.2171	0.2177	0.2179	0.2177	0.2179	0.2178	0.2175	0.2165	0.2169	0.2167	0.2168	0.2165	0.2161	0.2161	0.2169	0.2167	0.2168	0.2173	0.2178
	0.39	0.2271	0.2275	0.227	0.2269	0.227	0.2272	0.2272	0.2268	0.2264	0.2262	0.2259	0.2256	0.2254	0.2251	0.2254	0.2256	0.2261	0.2264	0.2267	0.2268	0.2267	0.2265	0.2262	0.2258	0.2255	0.2254	0.2254	0.2257	0.2261	0.2267	0.227	0.2267	0.2269	0.2268	0.2266	0.2255	0.2259	0.2257	0.2259	0.2255	0.2251	0.2251	0.2259	0.2258	0.2258	0.2263	0.2268	0.2271
	0.4	0.2362	0.236	0.2359	0.2359	0.2361	0.2361	0.2357	0.2353	0.2351	0.2347	0.2344	0.2342	0.2339	0.2343	0.2345	0.235	0.2353	0.2356	0.2356	0.2355	0.2354	0.235	0.2346	0.2343	0.2342	0.2342	0.2345	0.2349	0.2356	0.2358	0.2356	0.2358	0.2356	0.2354	0.2343	0.2347	0.2345	0.2346	0.2343	0.2338	0.2338	0.2347	0.2345	0.2346	0.2351	0.2356	0.2359	0.2357
	0.41	0.2446	0.2445	0.2446	0.2448	0.2447	0.2444	0.2439	0.2437	0.2433	0.243	0.2428	0.2424	0.2428	0.243	0.2436	0.2439	0.2442	0.2442	0.2441	0.244	0.2436	0.2432	0.2429	0.2428	0.2427	0.243	0.2435	0.2441	0.2444	0.2441	0.2443	0.2442	0.2439	0.2428	0.2432	0.243	0.2431	0.2427	0.2423	0.2423	0.2432	0.243	0.2431	0.2436	0.2442	0.2444	0.2442	0.2438
	0.42	0.2521	0.2529	0.2531	0.2531	0.2527	0.2522	0.252	0.2516	0.2513	0.251	0.2507	0.2511	0.2513	0.2518	0.2522	0.2525	0.2525	0.2524	0.2522	0.2518	0.2514	0.2511	0.251	0.2509	0.2512	0.2517	0.2524	0.2527	0.2523	0.2526	0.2524	0.2521	0.251	0.2514	0.2512	0.2513	0.2509	0.2504	0.2505	0.2514	0.2512	0.2513	0.2518	0.2524	0.2527	0.2524	0.252	0.2514
	0.43	0.2601	0.2612	0.2611	0.2607	0.2602	0.2599	0.2595	0.2592	0.259	0.2586	0.259	0.2592	0.2598	0.2601	0.2604	0.2605	0.2603	0.2602	0.2597	0.2593	0.259	0.2589	0.2588	0.2591	0.2596	0.2603	0.2606	0.2603	0.2605	0.2603	0.26	0.2588	0.2593	0.259	0.2592	0.2588	0.2583	0.2583	0.2592	0.2591	0.2591	0.2597	0.2603	0.2605	0.2603	0.2598	0.2593	0.2591
	0.44	0.2673	0.2688	0.2683	0.2678	0.2675	0.2671	0.2668	0.2665	0.2661	0.2665	0.2668	0.2673	0.2677	0.268	0.268	0.2679	0.2677	0.2673	0.2669	0.2665	0.2664	0.2663	0.2666	0.2671	0.2678	0.2681	0.2678	0.268	0.2679	0.2676	0.2663	0.2667	0.2665	0.2667	0.2662	0.2657	0.2657	0.2667	0.2665	0.2666	0.2671	0.2678	0.2681	0.2678	0.2673	0.2667	0.2666	0.2662
	0.45	0.2741	0.2756	0.275	0.2747	0.2743	0.2739	0.2737	0.2732	0.2737	0.2739	0.2745	0.2748	0.2752	0.2752	0.2751	0.2749	0.2744	0.274	0.2736	0.2735	0.2734	0.2737	0.2743	0.275	0.2753	0.2749	0.2752	0.275	0.2747	0.2734	0.2738	0.2736	0.2738	0.2733	0.2728	0.2728	0.2738	0.2736	0.2737	0.2742	0.2749	0.2752	0.2749	0.2744	0.2738	0.2737	0.2733	0.2734
	0.46	0.2805	0.2818	0.2815	0.2811	0.2807	0.2804	0.28	0.2804	0.2807	0.2813	0.2816	0.282	0.282	0.2818	0.2817	0.2811	0.2807	0.2803	0.2802	0.2801	0.2804	0.281	0.2817	0.282	0.2817	0.2819	0.2817	0.2814	0.2801	0.2805	0.2802	0.2804	0.28	0.2794	0.2794	0.2804	0.2803	0.2803	0.2809	0.2815	0.2818	0.2815	0.281	0.2804	0.2803	0.2799	0.28	0.2798
	0.47	0.2867	0.2879	0.2874	0.287	0.2867	0.2863	0.2867	0.287	0.2876	0.2879	0.2883	0.2883	0.2881	0.2879	0.2874	0.287	0.2866	0.2864	0.2864	0.2867	0.2872	0.288	0.2883	0.2879	0.2882	0.288	0.2876	0.2863	0.2867	0.2865	0.2867	0.2862	0.2856	0.2856	0.2866	0.2865	0.2866	0.2871	0.2878	0.2881	0.2878	0.2872	0.2866	0.2865	0.2861	0.2862	0.2859	0.2856
	0.48	0.2927	0.2933	0.2929	0.2926	0.2921	0.2925	0.2928	0.2934	0.2938	0.2941	0.2941	0.2939	0.2938	0.2932	0.2928	0.2924	0.2922	0.2922	0.2925	0.293	0.2938	0.2941	0.2937	0.294	0.2938	0.2934	0.2921	0.2925	0.2922	0.2924	0.2919	0.2913	0.2913	0.2924	0.2922	0.2923	0.2929	0.2935	0.2938	0.2935	0.293	0.2923	0.2922	0.2918	0.2919	0.2916	0.2913	0.2911
	0.49	0.2971	0.2982	0.2979	0.2974	0.2979	0.2981	0.2987	0.2991	0.2995	0.2995	0.2993	0.2991	0.2986	0.2981	0.2977	0.2975	0.2975	0.2978	0.2983	0.2991	0.2994	0.299	0.2993	0.2991	0.2987	0.2973	0.2978	0.2975	0.2977	0.2972	0.2966	0.2966	0.2976	0.2975	0.2975	0.2981	0.2988	0.2991	0.2988	0.2982	0.2976	0.2974	0.297	0.2971	0.2969	0.2965	0.2963	0.2963
	0.5	0.3034	0.3028	0.3023	0.3027	0.303	0.3036	0.3039	0.3043	0.3043	0.3041	0.3039	0.3034	0.3029	0.3025	0.3023	0.3022	0.3026	0.3031	0.3039	0.3042	0.3038	0.3041	0.3039	0.3035	0.3021	0.3025	0.3022	0.3024	0.3019	0.3013	0.3013	0.3024	0.3022	0.3023	0.3028	0.3035	0.3038	0.3035	0.3029	0.3023	0.3021	0.3017	0.3018	0.3015	0.3012	0.301	0.301	0.3003
	0.51	0.3081	0.3066	0.307	0.3073	0.3079	0.3083	0.3086	0.3086	0.3084	0.3082	0.3077	0.3072	0.3068	0.3066	0.3065	0.3068	0.3074	0.3082	0.3085	0.3081	0.3083	0.3081	0.3077	0.3063	0.3068	0.3065	0.3066	0.3061	0.3055	0.3055	0.3066	0.3064	0.3065	0.3071	0.3077	0.3081	0.3077	0.3072	0.3065	0.3063	0.3059	0.306	0.3057	0.3054	0.3051	0.3052	0.3045	0.3041
	0.52	0.3122	0.3108	0.311	0.3117	0.312	0.3124	0.3124	0.3122	0.312	0.3114	0.3109	0.3105	0.3103	0.3102	0.3105	0.3111	0.3119	0.3122	0.3118	0.312	0.3118	0.3115	0.31	0.3105	0.3101	0.3103	0.3098	0.3092	0.3092	0.3103	0.3101	0.3101	0.3107	0.3114	0.3117	0.3114	0.3108	0.3101	0.31	0.3095	0.3096	0.3093	0.309	0.3087	0.3088	0.3081	0.3077	0.3073
	0.53	0.3156	0.3142	0.3149	0.3152	0.3156	0.3156	0.3154	0.3152	0.3146	0.3141	0.3137	0.3135	0.3134	0.3137	0.3143	0.3151	0.3154	0.315	0.3152	0.315	0.3146	0.3131	0.3136	0.3133	0.3134	0.3129	0.3123	0.3123	0.3134	0.3132	0.3132	0.3138	0.3145	0.3148	0.3145	0.3139	0.3132	0.3131	0.3126	0.3127	0.3124	0.3121	0.3118	0.3118	0.3111	0.3107	0.3103
	0.54	0.3182	0.3175	0.3179	0.3182	0.3182	0.318	0.3178	0.3172	0.3167	0.3163	0.3161	0.316	0.3163	0.3168	0.3177	0.318	0.3176	0.3178	0.3176	0.3172	0.3157	0.3161	0.3158	0.316	0.3154	0.3148	0.3148	0.3159	0.3157	0.3158	0.3164	0.3171	0.3174	0.317	0.3164	0.3157	0.3156	0.3151	0.3152	0.3149	0.3146	0.3143	0.3143	0.3136	0.3132	0.3128		0.3043
	0.55	0.32	0.3199	0.3203	0.3203	0.3201	0.3199	0.3193	0.3187	0.3183	0.3181	0.318	0.3183	0.3189	0.3197	0.32	0.3196	0.3198	0.3196	0.3192	0.3176	0.3181	0.3178	0.318	0.3174	0.3168	0.3167	0.3179	0.3177	0.3177	0.3183	0.319	0.3193	0.319	0.3184	0.3177	0.3175	0.317	0.3171	0.3168	0.3165	0.3162	0.3162	0.3155	0.3151	0.3147		0.3059	0.3058
	0.56	0.3211	0.3218	0.3217	0.3215	0.3213	0.3207	0.3202	0.3197	0.3195	0.3194	0.3197	0.3203	0.3211	0.3214	0.321	0.3212	0.321	0.3206	0.319	0.3195	0.3192	0.3194	0.3188	0.3181	0.3181	0.3192	0.319	0.3191	0.3197	0.3204	0.3207	0.3203	0.3197	0.319	0.3188	0.3183	0.3184	0.3182	0.3178	0.3175	0.3176	0.3168	0.3164	0.316		0.307	0.3068	0.3072
	0.57	0.3215	0.3226	0.3224	0.3222	0.3216	0.321	0.3206	0.3204	0.3202	0.3206	0.3211	0.3219	0.3223	0.3218	0.322	0.3218	0.3214	0.3198	0.3203	0.32	0.3201	0.3196	0.3189	0.3189	0.32	0.3198	0.3198	0.3204	0.3211	0.3215	0.3211	0.3205	0.3198	0.3196	0.3191	0.3192	0.3189	0.3186	0.3183	0.3183	0.3175	0.3171	0.3167		0.3075	0.3073	0.3076	0.3074
	0.58	0.3206	0.3226	0.3224	0.3218	0.3213	0.3208	0.3206	0.3205	0.3208	0.3214	0.3222	0.3225	0.322	0.3222	0.322	0.3216	0.32	0.3205	0.3202	0.3203	0.3198	0.3191	0.3191	0.3202	0.32	0.32	0.3206	0.3213	0.3216	0.3212	0.3206	0.3199	0.3197	0.3192	0.3193	0.3191	0.3187	0.3184	0.3184	0.3177	0.3173	0.3168		0.3074	0.3072	0.3076	0.3074	0.3076
	0.59	0.3203	0.3221	0.3215	0.3209	0.3205	0.3202	0.3201	0.3204	0.321	0.3218	0.3221	0.3217	0.3219	0.3216	0.3212	0.3197	0.3201	0.3198	0.3199	0.3194	0.3187	0.3187	0.3198	0.3195	0.3196	0.3202	0.3209	0.3212	0.3208	0.3202	0.3195	0.3193	0.3188	0.3189	0.3186	0.3182	0.318	0.318	0.3172	0.3168	0.3164		0.3068	0.3066	0.3069	0.3067	0.3069	0.3068
	0.6	0.3192	0.3205	0.32	0.3195	0.3193	0.3192	0.3195	0.32	0.3209	0.3212	0.3207	0.3209	0.3206	0.3202	0.3187	0.3191	0.3188	0.319	0.3184	0.3177	0.3177	0.3187	0.3185	0.3186	0.3191	0.3198	0.3201	0.3197	0.3191	0.3184	0.3182	0.3177	0.3178	0.3176	0.3172	0.3169	0.3169	0.3162	0.3158	0.3153		0.3055	0.3054	0.3057	0.3055	0.3057	0.3056	0.3055
	0.61	0.3177	0.3184	0.318	0.3177	0.3176	0.3179	0.3185	0.3193	0.3196	0.3191	0.3193	0.3191	0.3187	0.3171	0.3176	0.3172	0.3174	0.3168	0.3161	0.3161	0.3171	0.3169	0.3169	0.3175	0.3182	0.3185	0.3181	0.3175	0.3168	0.3166	0.3161	0.3162	0.3159	0.3156	0.3153	0.3153	0.3145	0.3141	0.3137		0.3038	0.3036	0.3039	0.3037	0.3039	0.3038	0.3037	0.3036
	0.62	0.3158	0.3158	0.3156	0.3155	0.3158	0.3163	0.3171	0.3174	0.317	0.3172	0.3169	0.3165	0.315	0.3154	0.315	0.3152	0.3146	0.3139	0.3139	0.3149	0.3147	0.3147	0.3153	0.316	0.3163	0.3159	0.3153	0.3145	0.3144	0.3139	0.3139	0.3137	0.3133	0.313	0.3131	0.3123	0.3119	0.3115		0.3014	0.3012	0.3015	0.3013	0.3015	0.3014	0.3013	0.3012	0.3011
	0.63	0.314	0.3129	0.3127	0.313	0.3136	0.3144	0.3147	0.3142	0.3144	0.3142	0.3138	0.3122	0.3127	0.3123	0.3125	0.3119	0.3112	0.3111	0.3122	0.3119	0.312	0.3125	0.3132	0.3134	0.313	0.3124	0.3117	0.3115	0.311	0.3111	0.3109	0.3105	0.3102	0.3103	0.3095	0.3091	0.3087		0.2985	0.2983	0.2986	0.2984	0.2986	0.2985	0.2984	0.2983	0.2982	0.298
	0.64	0.3112	0.3094	0.3097	0.3103	0.3111	0.3114	0.3109	0.3111	0.3109	0.3104	0.3089	0.3094	0.309	0.3092	0.3086	0.3079	0.3078	0.3089	0.3086	0.3086	0.3092	0.3098	0.3101	0.3097	0.309	0.3083	0.3082	0.3077	0.3077	0.3075	0.3071	0.3068	0.3069	0.3061	0.3057	0.3053		0.295	0.2949	0.2952	0.295	0.2951	0.2951	0.2949	0.2948	0.2947	0.2946	0.2948
	0.65	0.3073	0.3058	0.3064	0.3072	0.3075	0.307	0.3072	0.307	0.3066	0.3051	0.3055	0.3051	0.3053	0.3047	0.304	0.304	0.305	0.3047	0.3047	0.3052	0.3059	0.3061	0.3057	0.3051	0.3044	0.3042	0.3037	0.3038	0.3035	0.3032	0.3029	0.3029	0.3022	0.3018	0.3014		0.2911	0.2909	0.2912	0.291	0.2912	0.2911	0.291	0.2908	0.2907	0.2906	0.2908	0.2909
	0.66	0.3026	0.3019	0.3027	0.303	0.3026	0.3028	0.3025	0.3021	0.3007	0.3011	0.3007	0.3009	0.3003	0.2996	0.2996	0.3006	0.3003	0.3003	0.3008	0.3014	0.3016	0.3012	0.3006	0.2999	0.2997	0.2992	0.2993	0.299	0.2987	0.2984	0.2984	0.2977	0.2973	0.2969		0.2865	0.2864	0.2867	0.2865	0.2867	0.2866	0.2865	0.2863	0.2862	0.2861	0.2862	0.2863	0.2864
	0.67	0.2977	0.2977	0.298	0.2976	0.2978	0.2975	0.2971	0.2957	0.2961	0.2958	0.296	0.2954	0.2947	0.2947	0.2956	0.2953	0.2953	0.2958	0.2964	0.2966	0.2962	0.2956	0.2949	0.2947	0.2942	0.2942	0.294	0.2936	0.2934	0.2934	0.2927	0.2923	0.2919		0.2815	0.2814	0.2817	0.2815	0.2817	0.2816	0.2815	0.2813	0.2812	0.281	0.2812	0.2813	0.2814	0.2811
	0.68	0.2919	0.2925	0.2921	0.2923	0.292	0.2916	0.2902	0.2907	0.2903	0.2905	0.29	0.2893	0.2892	0.2902	0.2899	0.2899	0.2903	0.2909	0.2911	0.2907	0.2901	0.2894	0.2892	0.2887	0.2887	0.2884	0.2881	0.2878	0.2878	0.2871	0.2868	0.2864		0.276	0.2759	0.2761	0.276	0.2762	0.2761	0.276	0.2758	0.2757	0.2756	0.2757	0.2758	0.2758	0.2756	0.2751
	0.69	0.2844	0.2861	0.2863	0.286	0.2856	0.2842	0.2847	0.2844	0.2845	0.2841	0.2834	0.2833	0.2843	0.284	0.2839	0.2844	0.2849	0.2851	0.2847	0.284	0.2833	0.2831	0.2826	0.2827	0.2824	0.282	0.2818	0.2818	0.2811	0.2808	0.2804		0.27	0.2699	0.2702	0.27	0.2702	0.2702	0.27	0.2699	0.2698	0.2696	0.2697	0.2698	0.2698	0.2696	0.2691	0.2692
	0.7	0.2782	0.2798	0.2795	0.2791	0.2778	0.2782	0.2779	0.2781	0.2776	0.277	0.277	0.2779	0.2776	0.2775	0.2779	0.2785	0.2786	0.2782	0.2776	0.2769	0.2767	0.2762	0.2762	0.2759	0.2756	0.2753	0.2753	0.2746	0.2743	0.2739		0.2635	0.2634	0.2637	0.2636	0.2638	0.2638	0.2637	0.2635	0.2634	0.2632	0.2633	0.2634	0.2634	0.2632	0.2627	0.2628	0.2625
	0.71	0.2711	0.2726	0.2722	0.2709	0.2713	0.271	0.2712	0.2708	0.2702	0.2702	0.2711	0.2708	0.2707	0.2711	0.2716	0.2717	0.2713	0.2706	0.27	0.2697	0.2692	0.2692	0.269	0.2686	0.2683	0.2683	0.2677	0.2673	0.2669		0.2566	0.2565	0.2569	0.2567	0.257	0.2569	0.2569	0.2567	0.2566	0.2564	0.2565	0.2565	0.2566	0.2564	0.2559	0.2559	0.2557	0.2522
	0.72	0.2635	0.2648	0.2635	0.2639	0.2636	0.2638	0.2634	0.2629	0.2629	0.2638	0.2636	0.2635	0.2639	0.2643	0.2644	0.2639	0.2633	0.2626	0.2624	0.2619	0.2619	0.2616	0.2613	0.261	0.261	0.2603	0.2599	0.2596		0.2493	0.2492	0.2496	0.2495	0.2497	0.2497	0.2497	0.2496	0.2494	0.2492	0.2493	0.2493	0.2493	0.2491	0.2486	0.2487	0.2485	0.2451	0.2477
	0.73	0.2559	0.2558	0.2561	0.2558	0.256	0.2557	0.2552	0.2553	0.2562	0.2559	0.2559	0.2562	0.2566	0.2567	0.2562	0.2556	0.2549	0.2547	0.2542	0.2542	0.2539	0.2535	0.2532	0.2532	0.2526	0.2522	0.2518		0.2417	0.2416	0.2419	0.2418	0.2421	0.2421	0.2421	0.242	0.2419	0.2417	0.2417	0.2417	0.2417	0.2415	0.241	0.2411	0.241	0.2376	0.2402	0.24
	0.74	0.2474	0.248	0.2477	0.2479	0.2475	0.2471	0.2472	0.2481	0.2479	0.2479	0.2483	0.2487	0.2487	0.2482	0.2475	0.2468	0.2466	0.2461	0.2461	0.2458	0.2454	0.2451	0.2451	0.2445	0.2441	0.2437		0.2336	0.2335	0.2338	0.2338	0.2341	0.2342	0.2342	0.2341	0.234	0.2338	0.2338	0.2338	0.2337	0.2335	0.2331	0.2331	0.233	0.2298	0.2323	0.2321	0.2317
	0.75	0.2383	0.2392	0.2394	0.239	0.2386	0.2387	0.2397	0.2396	0.2396	0.24	0.2404	0.2404	0.2398	0.2391	0.2384	0.2381	0.2376	0.2376	0.2373	0.237	0.2367	0.2367	0.236	0.2357	0.2352		0.2253	0.2252	0.2255	0.2254	0.2257	0.2259	0.2259	0.2259	0.2258	0.2256	0.2256	0.2255	0.2255	0.2252	0.2248	0.2249	0.2248	0.2217	0.2241	0.2239	0.2236	0.2229
	0.76	0.2306	0.2305	0.2302	0.2298	0.2299	0.2309	0.2308	0.231	0.2314	0.2318	0.2318	0.2312	0.2305	0.2297	0.2294	0.2289	0.2289	0.2286	0.2283	0.228	0.228	0.2273	0.2269	0.2265		0.2167	0.2165	0.2168	0.2168	0.2171	0.2173	0.2174	0.2174	0.2174	0.2172	0.2171	0.217	0.2169	0.2167	0.2162	0.2163	0.2162	0.2133	0.2157	0.2155	0.2151	0.2145	0.2148
	0.77	0.2218	0.2211	0.2207	0.2208	0.2217	0.2218	0.222	0.2225	0.223	0.223	0.2224	0.2216	0.2208	0.2204	0.2199	0.2198	0.2196	0.2193	0.219	0.219	0.2184	0.218	0.2175		0.2078	0.2076	0.2078	0.2078	0.2081	0.2083	0.2085	0.2087	0.2087	0.2085	0.2084	0.2083	0.2082	0.2079	0.2074	0.2074	0.2074	0.2047	0.2069	0.2068	0.2065	0.2058	0.2061	0.2069
	0.78	0.2125	0.2114	0.2114	0.2123	0.2124	0.2127	0.2133	0.2138	0.214	0.2134	0.2126	0.2117	0.2112	0.2106	0.2105	0.2103	0.21	0.2098	0.2098	0.2092	0.2088	0.2084		0.1987	0.1985	0.1987	0.1986	0.1989	0.1992	0.1994	0.1996	0.1998	0.1996	0.1996	0.1993	0.1992	0.1989	0.1984	0.1984	0.1983	0.1958	0.198	0.1979	0.1976	0.197	0.1972	0.198	0.1978
	0.79	0.2033	0.2019	0.2027	0.2027	0.203	0.2037	0.2044	0.2047	0.2043	0.2034	0.2025	0.2019	0.2012	0.2011	0.2008	0.2006	0.2004	0.2004	0.1999	0.1995	0.199		0.1895	0.1893	0.1894	0.1893	0.1895	0.1898	0.1901	0.1904	0.1906	0.1906	0.1905	0.1903	0.19	0.1897	0.1892	0.1891	0.189	0.1866	0.1888	0.1887	0.1885	0.188	0.1882	0.1889	0.1887	0.1879
	0.8	0.1943	0.1929	0.1929	0.1932	0.1939	0.1947	0.1952	0.1949	0.1942	0.1932	0.1925	0.1917	0.1914	0.1911	0.1909	0.1907	0.1908	0.1903	0.19	0.1895		0.1802	0.1799	0.1799	0.1798	0.18	0.1802	0.1805	0.1809	0.1812	0.1813	0.1813	0.1811	0.1808	0.1804	0.1798	0.1798	0.1796	0.1773	0.1794	0.1794	0.1793	0.1788	0.1791	0.1797	0.1794	0.1786	0.1786
	0.81	0.1851	0.1829	0.1832	0.1838	0.1847	0.1854	0.1854	0.1849	0.1839	0.1831	0.1821	0.1817	0.1813	0.181	0.1809	0.181	0.1807	0.1804	0.18		0.1708	0.1705	0.1704	0.1702	0.1703	0.1705	0.1708	0.1712	0.1717	0.172	0.1721	0.1718	0.1714	0.171	0.1704	0.1703	0.1701	0.1679	0.17	0.1699	0.1698	0.1695	0.1699	0.1705	0.1701	0.1692	0.1691	0.1692
	0.82	0.1753	0.1731	0.1736	0.1745	0.1752	0.1756	0.1754	0.1746	0.1737	0.1726	0.1719	0.1714	0.171	0.1709	0.1711	0.1708	0.1707	0.1703		0.1614	0.161	0.1608	0.1605	0.1606	0.1607	0.161	0.1614	0.1619	0.1624	0.1627	0.1625	0.1621	0.1615	0.1609	0.1607	0.1605	0.1584	0.1604	0.1604	0.1603	0.16	0.1605	0.1612	0.1608	0.1598	0.1596	0.1597	0.1595
	0.83	0.1656	0.1634	0.1641	0.1649	0.1654	0.1657	0.1653	0.1645	0.1631	0.1623	0.1615	0.161	0.1609	0.1611	0.1609	0.1609	0.1606		0.152	0.1515	0.1513	0.1509	0.1509	0.1509	0.1511	0.1515	0.1521	0.1527	0.1532	0.1531	0.1527	0.1521	0.1514	0.1511	0.1509	0.1489	0.1508	0.1507	0.1507	0.1504	0.151	0.1519	0.1516	0.1505	0.1501	0.1501	0.1501	0.1498
	0.84	0.1557	0.1537	0.1544	0.155	0.1556	0.1558	0.1553	0.1539	0.1527	0.1517	0.1511	0.1508	0.1509	0.1509	0.151	0.1509		0.1427	0.1421	0.1418	0.1413	0.1412	0.1411	0.1413	0.1416	0.1422	0.1428	0.1436	0.1437	0.1434	0.1428	0.142	0.1416	0.1413	0.1393	0.1411	0.1411	0.141	0.1408	0.1413	0.1424	0.1424	0.1413	0.1407	0.1405	0.1405	0.1403	0.1401
	0.85	0.146	0.1439	0.1444	0.1452	0.1459	0.1462	0.145	0.1435	0.1421	0.1412	0.1407	0.1407	0.1407	0.141	0.1411		0.1334	0.1328	0.1324	0.1318	0.1316	0.1314	0.1314	0.1318	0.1323	0.1329	0.1339	0.1342	0.1341	0.1335	0.1327	0.1322	0.1317	0.1298	0.1314	0.1315	0.1314	0.1312	0.1316	0.1327	0.1331	0.1323	0.1315	0.131	0.1309	0.1309	0.1306	0.1304
	0.86	0.1367	0.1339	0.1346	0.1356	0.1366	0.1363	0.1346	0.1328	0.1316	0.1308	0.1307	0.1306	0.1309	0.1312		0.1242	0.1237	0.1232	0.1224	0.1221	0.1219	0.1218	0.1219	0.1225	0.123	0.124	0.1247	0.1248	0.1244	0.1235	0.1229	0.1223	0.1204	0.1217	0.1219	0.1218	0.1218	0.122	0.1229	0.1235	0.1234	0.1226	0.1217	0.1213	0.1215	0.1213	0.1211	0.1207
	0.87	0.1271	0.124	0.125	0.1265	0.1273	0.1263	0.1239	0.1222	0.1212	0.1208	0.1205	0.1208	0.1213		0.1149	0.1147	0.1141	0.1133	0.1128	0.1125	0.1123	0.1123	0.1127	0.1134	0.1142	0.1151	0.1155	0.1153	0.1145	0.1138	0.113	0.1111	0.1123	0.1125	0.1123	0.1124	0.1127	0.1132	0.1138	0.1143	0.114	0.1128	0.112	0.112	0.112	0.1118	0.1115	0.1113
	0.88	0.1171	0.1144	0.116	0.1176	0.1181	0.1156	0.1132	0.1118	0.1112	0.1107	0.1108	0.1113		0.1057	0.1058	0.1053	0.1044	0.1037	0.1033	0.1031	0.1029	0.1031	0.1038	0.1046	0.1055	0.1061	0.1062	0.1057	0.1049	0.104	0.1021	0.103	0.1031	0.103	0.103	0.1036	0.1038	0.104	0.1048	0.1055	0.1044	0.103	0.1026	0.1029	0.1026	0.1024	0.1022	0.1021
	0.89	0.1064	0.1054	0.1072	0.1092	0.1083	0.1049	0.1028	0.1018	0.1011	0.101	0.1014		0.0965	0.0969	0.0967	0.0958	0.0949	0.0943	0.0941	0.0938	0.0937	0.0942	0.0952	0.096	0.0968	0.0971	0.0969	0.0963	0.0953	0.0933	0.094	0.0938	0.094	0.0937	0.0945	0.0949	0.0946	0.095	0.0965	0.0964	0.0946	0.0935	0.0938	0.0936	0.0935	0.0934	0.0931	0.0933
	0.9	0.0956	0.0966	0.0991	0.1008	0.0974	0.0944	0.0929	0.0919	0.0916	0.0917		0.0872	0.0881	0.0882	0.0875	0.0864	0.0856	0.0852	0.0851	0.0848	0.0849	0.0859	0.087	0.0876	0.0881	0.0881	0.0878	0.087	0.0849	0.0852	0.0849	0.0852	0.0846	0.0853	0.0865	0.0857	0.0855	0.087	0.0884	0.0869	0.0851	0.0846	0.0851	0.0846	0.0847	0.0845	0.0843	0.0846
	0.91	0.0854	0.0885	0.0914	0.0914	0.0866	0.0844	0.0831	0.0826	0.0824		0.0779	0.0792	0.0798	0.0795	0.0783	0.0773	0.0767	0.0765	0.0764	0.0761	0.0766	0.0782	0.0787	0.0791	0.0795	0.0793	0.079	0.0769	0.0769	0.0764	0.0763	0.076	0.0763	0.0777	0.0775	0.0766	0.0774	0.0795	0.0797	0.0773	0.076	0.0767	0.0759	0.0762	0.0762	0.0757	0.0762	0.076
	0.92	0.0755	0.081	0.0843	0.0803	0.0765	0.0748	0.074	0.0736		0.0692	0.07	0.0716	0.0715	0.0707	0.0694	0.0685	0.0681	0.0683	0.0678	0.0679	0.0689	0.0704	0.0705	0.0709	0.071	0.0708	0.0693	0.0689	0.0682	0.0679	0.0681	0.0678	0.0687	0.0699	0.0683	0.0684	0.0699	0.0721	0.0703	0.0681	0.0676	0.0679	0.0677	0.0681	0.0677	0.0675	0.0689	0.0672
	0.93	0.0663	0.074	0.0763	0.0696	0.0669	0.0658	0.0652		0.0605	0.0614	0.0631	0.0636	0.0634	0.0619	0.061	0.0603	0.0601	0.0604	0.0597	0.0601	0.062	0.0625	0.0624	0.063	0.0627	0.062	0.0615	0.0605	0.0599	0.0603	0.0597	0.0602	0.0615	0.061	0.0601	0.0608	0.0632	0.064	0.061	0.0596	0.061	0.0595	0.06	0.0601	0.0596	0.0606	0.0598	0.0587
	0.94	0.0577	0.0681	0.0646	0.0598	0.0581	0.0574		0.0527	0.0533	0.054	0.0565	0.0559	0.0551	0.0536	0.0528	0.0524	0.0527	0.0524	0.0522	0.0533	0.0555	0.0545	0.055	0.0551	0.0542	0.0547	0.0533	0.0524	0.0521	0.0522	0.0523	0.0529	0.0547	0.0526	0.0525	0.0539	0.0567	0.055	0.0525	0.0519	0.0522	0.0522	0.0525	0.0523	0.0522	0.0542	0.0518	0.051
	0.95	0.0497	0.063	0.0537	0.051	0.05		0.0454	0.0455	0.0466	0.0477	0.0488	0.0483	0.047	0.0463	0.0453	0.0451	0.0464	0.0449	0.0451	0.0468	0.048	0.0471	0.0478	0.0467	0.0478	0.0468	0.0455	0.0449	0.0467	0.045	0.0452	0.0465	0.0462	0.0451	0.0455	0.0477	0.0495	0.0462	0.0447	0.0476	0.0445	0.045	0.0454	0.0451	0.0454	0.0453	0.0438	0.0439
	0.96	0.0388	0.0504	0.0447	0.0431		0.0386	0.0385	0.039	0.0395	0.043	0.0415	0.0409	0.0395	0.0388	0.0384	0.0386	0.0386	0.0382	0.0386	0.0424	0.0401	0.0404	0.04	0.0402	0.0408	0.0394	0.0383	0.0383	0.0382	0.0382	0.0385	0.0411	0.0385	0.0383	0.0401	0.0421	0.0411	0.0384	0.0379	0.038	0.0379	0.0385	0.0386	0.038	0.041	0.0376	0.0371	0.0373
	0.97	0.0323	0.0394	0.0369		0.0324	0.0322	0.0323	0.0341	0.0338	0.0358	0.0347	0.0337	0.0328	0.0322	0.032	0.0338	0.0319	0.0325	0.033	0.0355	0.0335	0.0336	0.0336	0.0341	0.0335	0.0323	0.0319	0.0331	0.0318	0.0318	0.0331	0.0331	0.0319	0.0321	0.0337	0.0361	0.033	0.0316	0.0354	0.0314	0.0318	0.0324	0.0319	0.0319	0.0326	0.0309	0.0309	0.0313
	0.98	0.0264	0.0314		0.0267	0.0264	0.0264	0.0266	0.027	0.0299	0.0286	0.0283	0.0271	0.0266	0.0262	0.0263	0.027	0.026	0.0262	0.0295	0.0276	0.0275	0.0278	0.0274	0.0286	0.027	0.0262	0.0263	0.026	0.0259	0.0262	0.0287	0.0263	0.026	0.0266	0.0288	0.0286	0.0262	0.0259	0.0258	0.0257	0.0264	0.0264	0.0258	0.0281	0.0255	0.0251	0.0253	0.0257
	0.99	0.0208		0.0216	0.0212	0.0211	0.0211	0.0229	0.0219	0.0248	0.0228	0.0222	0.0214	0.0211	0.0209	0.0217	0.0208	0.0208	0.0213	0.0248	0.0215	0.0222	0.0219	0.0222	0.0221	0.0214	0.0209	0.0212	0.0206	0.0207	0.0214	0.0218	0.0207	0.0208	0.0217	0.0239	0.0217	0.0205	0.0225	0.0204	0.0207	0.021	0.0207	0.0205	0.0219	0.02	0.02	0.0202	0.0206
	1	0.0163	0.017	0.0166	0.0164	0.0163	0.0164	0.0167	0.018	0.0178	0.0176	0.0169	0.0166	0.0162	0.0162	0.0177	0.016	0.0161	0.0176	0.017	0.0172	0.0171	0.0168	0.0177	0.0167	0.0162	0.0162	0.0159	0.0159	0.0161	0.0179	0.0162	0.0159	0.0162	0.0174	0.0179	0.0161	0.0158	0.0158	0.0158	0.0161	0.0162	0.0158	0.0166	0.0157	0.0153	0.0154	0.0156	0.016
[truncated: 52 more columns]

## Sheet: Figure 2a
	Figure 2a. Short-range probability p_0 of hyperfine relaxation and cold spin flip.
				theory		experiment		theory		experiment
	f	m_s	m_f	hyperfine relaxation (total red bars)	hyperfine relaxation without spin-orbit (deep red bars)	hyperfine relaxation, experiment (gold error bars)	standard uncertainty (gold error bars)	cold spin flip (total blue bars)	cold spin flip without spin-orbit (deep blue bars)	cold spin flip, experiment (gold error bars)	standard uncertainty (gold error bars)
	2	-2	-0.5	0.2566	0.2553	0.1831	0.0345	0.0541	0.051	0.0584	0.0056
	2	-1	-0.5	0.1971	0.1924	0.1861	0.0335	0.0802	0.0767	0.0813	0.0083
	2	0	-0.5	0.1384	0.1301	0.1307	0.02	0.0818	0.0775	0.0574	0.0042
	2	1	-0.5	0.0804	0.0678	0.0901	0.0164	0.0585	0.0532	0.0632	0.0043
	2	2	-0.5	0.0183	0	0.0169	0.0071	0.0071	0	0.0221	0.0019

## Sheet: Figure 2b
	Figure 2b. State-averaged hyperfine relaxation probability as a function of reduced mass.
	theory				experiment
		ion's nuclear spin i = 0	ion's nuclear spin i = 9/2				ion's nuclear spin i = 0		ion's nuclear spin i = 9/2
	reduced mass (a.m.u.)	state-averaged p_eff	state-averaged p_eff		strontium isotope	reduced mass (a.m.u.)	state-averaged p_eff	standard uncertainty	state-averaged p_eff	standard uncertainty
	42.48	0.3249	0.11		84Sr+	42.6925	0.3026	0.0377	n/a	n/a
	42.49	0.3407	0.1145		86Sr+	43.2032	0.3213	0.032	n/a	n/a
	42.5	0.3572	0.118		87Sr+	43.4545	n/a	n/a	0.1664	0.018
	42.51	0.3714	0.1185		86Sr+	43.7023	0.3165	0.0155	n/a	n/a
	42.52	0.3865	0.1213
	42.53	0.4024	0.1284
	42.54	0.4102	0.1358
	42.55	0.424	0.1443
	42.56	0.4325	0.1479
	42.57	0.4401	0.1504
	42.58	0.4484	0.1514
	42.59	0.4575	0.1518
	42.6	0.4604	0.1517
	42.61	0.4634	0.1544
	42.62	0.4668	0.1544
	42.63	0.4678	0.1562
	42.64	0.468	0.1568
	42.65	0.4644	0.1567
	42.66	0.463	0.1609
	42.67	0.4559	0.161
	42.68	0.4533	0.1587
	42.69	0.4457	0.1609
	42.7	0.4374	0.1611
	42.71	0.4294	0.1598
	42.72	0.4204	0.1592
	42.73	0.4103	0.1575
	42.74	0.3973	0.1579
	42.75	0.3824	0.1578
	42.76	0.368	0.1596
	42.77	0.3521	0.1558
	42.78	0.3345	0.1453
	42.79	0.3165	0.1335
	42.8	0.3006	0.1266
	42.81	0.2762	0.116
	42.82	0.2574	0.1068
	42.83	0.2349	0.1001
	42.84	0.2215	0.0905
	42.85	0.1929	0.0788
	42.86	0.1719	0.0685
	42.87	0.1507	0.0605
	42.88	0.1263	0.0548
	42.89	0.1079	0.0496
	42.9	0.0876	0.0412
	42.91	0.073	0.0358
	42.92	0.0572	0.036
	42.93	0.0472	0.0341
	42.94	0.0447	0.0314
	42.95	0.0456	0.033
	42.96	0.0588	0.0349
	42.97	0.0627	0.0345
	42.98	0.08	0.0443
	42.99	0.102	0.0446
	43	0.135	0.0467
	43.01	0.1409	0.0572
	43.02	0.161	0.0639
	43.03	0.1847	0.0657
	43.04	0.2074	0.0754
	43.05	0.2295	0.0811
	43.06	0.251	0.0893
	43.07	0.2743	0.0971
	43.08	0.2912	0.1032
	43.09	0.3107	0.1121
	43.1	0.3288	0.1175
	43.11	0.3477	0.1228
	43.12	0.3622	0.1289
	43.13	0.3767	0.1357
	43.14	0.3909	0.146
	43.15	0.4034	0.1457
	43.16	0.419	0.1484
	43.17	0.4248	0.1497
	43.18	0.4356	0.1509
	43.19	0.4432	0.1512
	43.2	0.4503	0.1508
	43.21	0.459	0.1513
	43.22	0.4627	0.15
	43.23	0.4632	0.1499
	43.24	0.4657	0.1481
	43.25	0.4672	0.1459
	43.26	0.4684	0.1434
	43.27	0.4662	0.1403
	43.28	0.4615	0.1399
	43.29	0.4574	0.138
	43.3	0.4498	0.1362
	43.31	0.4445	0.1349
	43.32	0.4399	0.132
	43.33	0.4259	0.1323
	43.34	0.418	0.1294
	43.35	0.4079	0.1261
	43.36	0.3935	0.1262
	43.37	0.38	0.1238
	43.38	0.3663	0.121
	43.39	0.3511	0.1146
	43.4	0.3325	0.108
	43.41	0.3147	0.1023
	43.42	0.2947	0.0986
	43.43	0.2786	0.0949
	43.44	0.2543	0.0911
	43.45	0.2348	0.0843
	43.46	0.2115	0.0822
	43.47	0.1942	0.0735
	43.48	0.1711	0.0657
	43.49	0.1474	0.0611
	43.5	0.1263	0.056
	43.51	0.1068	0.0501
	43.52	0.0892	0.0431
	43.53	0.0731	0.0408
	43.54	0.0575	0.0365
	43.55	0.0479	0.0361
	43.56	0.046	0.0383
	43.57	0.047	0.0312
	43.58	0.0553	0.0334
	43.59	0.0665	0.0365
	43.6	0.0815	0.0422
	43.61	0.1001	0.0489
	43.62	0.1168	0.0475
	43.63	0.1493	0.0581
	43.64	0.1684	0.061
	43.65	0.1858	0.0662
	43.66	0.2084	0.0768
	43.67	0.2271	0.0825
	43.68	0.248	0.0895
	43.69	0.2702	0.0958
	43.7	0.2912	0.1088
	43.71	0.3083	0.1146
	43.72	0.3257	0.1214
	43.73	0.344	0.1253
	43.74	0.3608	0.1362
	43.75	0.3767	0.1419
	43.76	0.3879	0.1486
	43.77	0.4022	0.1538
	43.78	0.4113	0.1628
	43.79	0.4275	0.1703
	43.8	0.4326	0.1663

## Sheet: Figure 3a
	Figure 3a. Short-range probability p_0 of the cold spin flip from the |1,-1>|+1/2> initial spin state as a function of singlet and triplet phases Φₛ, Φₜ mod π.
	0.96	0.0202	0.0295	0.0309	0.0678	0.1043	0.1254	0.1665	0.2021	0.2288	0.2415	0.2485	0.2477	0.2406	0.2291	0.2152	0.1895	0.1662	0.1459	0.1089	0.0866	0.0771	0.0439	0.0304	0.0222
	0.92	0.0195	0.0327	0.0564	0.1065	0.1385	0.1698	0.2055	0.2376	0.2588	0.2668	0.2675	0.2586	0.2423	0.2229	0.202	0.1669	0.1453	0.1298	0.0909	0.0639	0.0643	0.033	0.0219	0.0134
	0.88	0.0402	0.0608	0.0963	0.1423	0.1784	0.2134	0.2456	0.2733	0.2888	0.2911	0.2834	0.2637	0.2379	0.2101	0.1853	0.148	0.1287	0.1193	0.0777	0.0499	0.0435	0.0246	0.0156	0.0087
	0.84	0.0733	0.0972	0.1336	0.1793	0.2168	0.2483	0.2736	0.2931	0.3013	0.2991	0.2852	0.2561	0.2205	0.1874	0.1616	0.1148	0.0913	0.0968	0.0567	0.0333	0.0217	0.014	0.0068	0.0033
	0.8	0.0944	0.1422	0.1818	0.225	0.2581	0.2833	0.3005	0.3089	0.3048	0.2921	0.2745	0.2435	0.1984	0.1611	0.1424	0.0914	0.065	0.0716	0.0343	0.0206	0.0132	0.0125	0.0063	0.0073
	0.76	0.1129	0.1738	0.2213	0.2607	0.2899	0.3086	0.3171	0.3162	0.3028	0.2826	0.2563	0.2238	0.1765	0.1363	0.1305	0.0767	0.05	0.0446	0.0278	0.0176	0.0119	0.0125	0.0168	0.017
	0.72	0.1403	0.2088	0.2576	0.2945	0.3171	0.3279	0.3277	0.317	0.2939	0.2657	0.23	0.2052	0.1513	0.1023	0.1034	0.0546	0.0331	0.0225	0.0169	0.0084	0.0052	0.0107	0.0345	0.0345
	0.68	0.1818	0.2468	0.2947	0.327	0.3431	0.3462	0.3375	0.3173	0.2842	0.251	0.2049	0.1838	0.1356	0.0873	0.0698	0.0474	0.0365	0.0288	0.0278	0.025	0.0223	0.0312	0.0583	0.0734
	0.64	0.1996	0.2619	0.303	0.3248	0.3305	0.3236	0.3063	0.2792	0.2403	0.211	0.1585	0.1335	0.1026	0.0542	0.0362	0.0301	0.0149	0.0085	0.0106	0.0275	0.0154	0.0287	0.0629	0.0903
	0.6	0.2258	0.2773	0.312	0.3264	0.3216	0.305	0.2797	0.2478	0.2011	0.1803	0.1224	0.0846	0.0882	0.038	0.0232	0.0168	0.0096	0.0065	0.0132	0.0529	0.0334	0.047	0.0832	0.1199
	0.56	0.2589	0.305	0.329	0.3324	0.319	0.2921	0.2533	0.2175	0.1701	0.1638	0.1077	0.0674	0.0813	0.0334	0.0242	0.0186	0.0274	0.0182	0.0313	0.0624	0.0556	0.0736	0.1112	0.1554
	0.52	0.2615	0.2992	0.3152	0.3104	0.2909	0.2617	0.2198	0.1907	0.1233	0.1102	0.0738	0.0373	0.025	0.0142	0.0084	0.0068	0.0482	0.0224	0.0307	0.0654	0.069	0.0847	0.1199	0.166
	0.48	0.2847	0.3108	0.3135	0.2971	0.2656	0.2234	0.1714	0.1635	0.0967	0.0783	0.0565	0.0322	0.026	0.0343	0.0199	0.0241	0.0683	0.061	0.0662	0.0936	0.1024	0.1199	0.154	0.2004
	0.44	0.2699	0.2845	0.2766	0.2535	0.2206	0.1938	0.1275	0.1213	0.06	0.0353	0.0411	0.0153	0.0095	0.0284	0.0197	0.0188	0.0544	0.0714	0.0818	0.1004	0.107	0.124	0.1562	0.201
	0.4	0.2828	0.2854	0.2625	0.227	0.1878	0.1779	0.1069	0.0807	0.0484	0.0367	0.0294	0.028	0.0261	0.0481	0.0617	0.0545	0.0852	0.1065	0.1163	0.1336	0.1421	0.1592	0.1894	0.2316
	0.36	0.2554	0.2495	0.221	0.1855	0.1362	0.1235	0.067	0.0374	0.0328	0.0153	0.0098	0.0469	0.0131	0.0311	0.0718	0.0633	0.0876	0.1059	0.1167	0.1295	0.1402	0.1602	0.1841	0.222
	0.32	0.2473	0.2256	0.1889	0.1542	0.1158	0.0903	0.0543	0.035	0.0285	0.022	0.023	0.0672	0.0459	0.063	0.1053	0.1064	0.1224	0.1346	0.1421	0.1478	0.1537	0.1685	0.1961	0.2321
	0.28	0.2083	0.1862	0.1566	0.0971	0.086	0.0403	0.0459	0.0176	0.0129	0.0294	0.0169	0.0632	0.0708	0.0794	0.1163	0.1234	0.1319	0.1371	0.1401	0.1401	0.142	0.1521	0.1754	0.2063
	0.24	0.1795	0.1541	0.1462	0.0778	0.0914	0.0376	0.0293	0.0246	0.027	0.0574	0.047	0.089	0.1149	0.1219	0.1504	0.1597	0.1629	0.1628	0.1614	0.1564	0.154	0.1585	0.1777	0.2023
	0.2	0.1416	0.1208	0.0806	0.0487	0.0396	0.0269	0.0212	0.0426	0.0294	0.0839	0.0878	0.1156	0.1419	0.1513	0.1723	0.179	0.1771	0.172	0.1652	0.1547	0.1465	0.1432	0.1573	0.1748
	0.16	0.1032	0.0937	0.0493	0.0313	0.0214	0.0304	0.019	0.071	0.0456	0.0919	0.1191	0.1475	0.1694	0.1782	0.1905	0.192	0.1831	0.1718	0.1577	0.1398	0.1249	0.115	0.1263	0.1437
	0.12	0.0875	0.0609	0.036	0.024	0.0155	0.0403	0.0262	0.0792	0.0848	0.1156	0.15	0.1737	0.1929	0.2046	0.2137	0.2114	0.1979	0.1837	0.1665	0.1462	0.1264	0.1062	0.1076	0.1257
	0.08	0.0672	0.0361	0.0267	0.0238	0.0195	0.0451	0.0645	0.1022	0.1303	0.1527	0.1811	0.2006	0.2109	0.2167	0.2195	0.2117	0.1937	0.1762	0.156	0.1373	0.1148	0.0895	0.0833	0.105
	0.04	0.0368	0.0292	0.0292	0.0256	0.0587	0.0637	0.1148	0.1467	0.1764	0.1935	0.2138	0.2269	0.2303	0.2303	0.2265	0.2119	0.1887	0.1673	0.141	0.1229	0.0999	0.0707	0.0567	0.0617
	Φₜ mod π [up] / Φₛ mod π [right]	0.04	0.08	0.12	0.16	0.2	0.24	0.28	0.32	0.36	0.4	0.44	0.48	0.52	0.56	0.6	0.64	0.68	0.72	0.76	0.8	0.84	0.88	0.92	0.96

## Sheet: Figure 3b
	Figure 3b. Sections through the contour map (Fig. 3a) for the given values of ΔΦ.
	Φₛ mod π [down] \ ΔΦ [right]	0	0.1	0.20π (fitted)	0.3	0.4
	0.01	0.0417	0.0869	0.163	0.2472	0.2504
	0.02	0.0445	0.0914	0.1677	0.251	0.2549
	0.03	0.0389	0.111	0.1726	0.2486	0.2624
	0.04	0.0368	0.0997	0.1795	0.2439	0.2699
	0.05	0.0415	0.0862	0.1817	0.2495	0.2793
	0.06	0.0397	0.0886	0.1874	0.2545	0.2888
	0.07	0.0405	0.1078	0.1858	0.2605	0.3032
	0.08	0.0361	0.1202	0.1862	0.2688	0.3108
	0.09	0.0423	0.1029	0.1897	0.2729	0.3131
	0.1	0.05	0.0917	0.1953	0.2777	0.3049
	0.11	0.0337	0.0897	0.1937	0.2627	0.3097
	0.12	0.036	0.1088	0.1889	0.262	0.3152
	0.13	0.0417	0.1186	0.1848	0.2636	0.321
	0.14	0.0362	0.1064	0.1774	0.2656	0.3243
	0.15	0.0529	0.0922	0.1808	0.2683	0.3259
	0.16	0.0313	0.0818	0.1855	0.2732	0.3324
	0.17	0.0357	0.0845	0.188	0.2804	0.3334
	0.18	0.0405	0.1055	0.1871	0.2834	0.3382
	0.19	0.0318	0.1168	0.1777	0.2808	0.322
	0.2	0.0396	0.1016	0.1878	0.2719	0.3216
	0.21	0.0404	0.098	0.1803	0.274	0.3314
	0.22	0.0274	0.0926	0.1861	0.2779	0.3238
	0.23	0.0296	0.0838	0.1934	0.2782	0.3228
	0.24	0.0376	0.0908	0.1938	0.2734	0.3236
	0.25	0.0324	0.1155	0.1869	0.2717	0.3247
	0.26	0.0404	0.1181	0.181	0.2734	0.3295
	0.27	0.0286	0.096	0.1801	0.2688	0.3336
	0.28	0.0459	0.0882	0.1714	0.2746	0.3375
	0.29	0.0331	0.0854	0.1789	0.2648	0.3227
	0.3	0.0346	0.0859	0.1791	0.2658	0.3202
	0.31	0.0413	0.0763	0.1887	0.2719	0.3187
	0.32	0.035	0.0942	0.1907	0.2633	0.317
	0.33	0.0344	0.1139	0.1771	0.2611	0.3135
	0.34	0.024	0.1023	0.1683	0.2599	0.3098
	0.35	0.0308	0.0827	0.1653	0.2588	0.3054
	0.36	0.0328	0.0776	0.1701	0.2593	0.3028
	0.37	0.0272	0.0815	0.1671	0.2557	0.3032
	0.38	0.0319	0.0815	0.1808	0.2676	0.3058
	0.39	0.035	0.0744	0.1767	0.256	0.3149
	0.4	0.0367	0.0824	0.1803	0.2536	0.2921
	0.41	0.0238	0.1163	0.182	0.2509	0.2913
	0.42	0.022	0.114	0.1691	0.2485	0.2914
	0.43	0.0255	0.0958	0.1626	0.2461	0.2892
	0.44	0.0411	0.0843	0.1585	0.2437	0.2852
	0.45	0.028	0.0804	0.1586	0.2424	0.2795
	0.46	0.0298	0.0828	0.1652	0.2409	0.2737
	0.47	0.0376	0.0799	0.1692	0.2362	0.2683
	0.48	0.0322	0.0789	0.1838	0.2286	0.2637
	0.49	0.0404	0.0731	0.1755	0.2409	0.2599
	0.5	0.0304	0.0927	0.1707	0.2225	0.2607
	0.51	0.0253	0.1172	0.1618	0.215	0.2525
	0.52	0.025	0.092	0.1513	0.2099	0.2423
	0.53	0.0317	0.0772	0.1415	0.2053	0.2384
	0.54	0.0288	0.0706	0.135	0.202	0.2357
	0.55	0.027	0.069	0.133	0.1998	0.2376
	0.56	0.0334	0.0717	0.1363	0.1989	0.2291
	0.57	0.0323	0.074	0.1451	0.1987	0.2259
	0.58	0.0357	0.0748	0.1524	0.1985	0.2242
	0.59	0.0221	0.0694	0.1624	0.1956	0.2241
	0.6	0.0232	0.0836	0.1424	0.1935	0.2264
	0.61	0.0323	0.0971	0.134	0.1916	0.2287
	0.62	0.0266	0.085	0.1264	0.1853	0.2226
	0.63	0.0291	0.0702	0.1195	0.182	0.2281
	0.64	0.0301	0.063	0.1148	0.1807	0.2119
	0.65	0.0264	0.0607	0.1129	0.1831	0.2108
	0.66	0.031	0.0607	0.1135	0.1761	0.2037
	0.67	0.0332	0.063	0.1185	0.1741	0.2009
	0.68	0.0365	0.069	0.1287	0.1716	0.1937
	0.69	0.0243	0.0725	0.1338	0.1703	0.1982
	0.7	0.0226	0.0636	0.1359	0.1709	0.1946
	0.71	0.0221	0.0758	0.1357	0.1715	0.187
	0.72	0.0225	0.0878	0.1298	0.1613	0.1837
	0.73	0.0235	0.0848	0.1271	0.1678	0.1863
	0.74	0.0328	0.0794	0.122	0.1546	0.1764
	0.75	0.0345	0.0722	0.1206	0.1543	0.1692
	0.76	0.0278	0.0666	0.1089	0.1493	0.1577
	0.77	0.0311	0.0652	0.104	0.15	0.1577
	0.78	0.0349	0.0608	0.1021	0.146	0.1622
	0.79	0.0368	0.0611	0.1041	0.1529	0.1561
	0.8	0.0206	0.0642	nan	0.1498	0.1547
	0.81	0.0211	0.0584	0.1171	0.1409	0.1411
	0.82	0.0213	0.061	0.1152	0.1368	0.1403
	0.83	0.0217	0.072	0.1158	0.1405	0.1439
	0.84	0.0217	0.0751	0.0999	0.1335	0.154
	0.85	0.0235	0.0685	0.0977	0.1288	0.1568
	0.86	0.0317	0.0558	0.0922	0.1186	0.1568
	0.87	0.0252	0.0516	0.0926	0.1236	0.1482
	0.88	0.0246	0.0491	0.0895	0.1358	0.1521
	0.89	0.0269	0.0494	0.0991	0.1393	0.1585
	0.9	0.0277	0.0526	0.0996	0.1475	0.1726
	0.91	0.032	0.0557	0.0975	0.1447	0.1899
	0.92	0.0219	0.0574	0.1076	0.1556	0.1961
	0.93	0.0218	0.0619	0.1277	0.1711	0.2011
	0.94	0.0227	0.0562	0.1363	0.1918	0.2036
	0.95	0.0254	0.0669	0.1435	0.2034	0.2153
	0.96	0.0222	0.0817	0.1437	0.2089	0.222
	0.97	0.026	0.0951	0.1516	0.2073	0.233
	0.98	0.0289	0.0882	0.1615	0.2153	0.2474
	0.99	0.0325	0.0897	0.1603	0.2242	0.2594

## Sheet: Figure 3c
	Figure 3c. Short-range probability p_0 of the cold spin flip from the |1,-1>|+1/2> initial spin state for ΔΦ=0.2π as a function of singlet phase Φₛ mod π for different values of temperature.
	Φₛ mod π [down] \ T (K) [right]	0.0001	0.00016238	0.00026367	0.00042813	5.00E-04 (bold line)	0.00054556	0.00088587	0.0014384	0.0023357	0.0037927	0.0061585	0.01
	0.01	0.2411	0.2046	0.1802	0.1661	0.163	0.1614	0.1547	0.1536	0.1588	0.1644	0.1656	0.1638
	0.02	0.254	0.2144	0.1875	0.1714	0.1677	0.1659	0.1583	0.1572	0.1623	0.1668	0.1668	0.1644
	0.03	0.2621	0.221	0.1933	0.1765	0.1726	0.1707	0.1629	0.1615	0.165	0.167	0.1652	0.1624
	0.04	0.2718	0.2311	0.2025	0.1839	0.1795	0.1774	0.169	0.1667	0.1669	0.1645	0.1601	0.1574
	0.05	0.2796	0.2334	0.203	0.1854	0.1817	0.1799	0.1737	0.1721	0.1704	0.1658	0.1609	0.1587
	0.06	0.2814	0.2414	0.2109	0.1915	0.1874	0.1856	0.1793	0.1767	0.1726	0.166	0.1601	0.158
	0.07	0.2871	0.2401	0.2073	0.189	0.1858	0.1844	0.1809	0.1786	0.173	0.1652	0.1599	0.1584
	0.08	0.2754	0.2334	0.2039	0.1884	0.1862	0.1854	0.1844	0.1825	0.1754	0.166	0.1596	0.1575
	0.09	0.2783	0.2375	0.2083	0.1924	0.1897	0.1886	0.1839	0.1774	0.1679	0.1594	0.1552	0.1549
	0.1	0.2899	0.2483	0.2174	0.1989	0.1953	0.1935	0.1859	0.177	0.1661	0.1577	0.1545	0.1551
	0.11	0.2971	0.2558	0.2223	0.1991	0.1937	0.191	0.1783	0.1668	0.1573	0.1528	0.1529	0.1548
	0.12	0.2674	0.2359	0.2114	0.1935	0.1889	0.1865	0.1742	0.1629	0.1541	0.15	0.1504	0.1526
	0.13	0.274	0.243	0.214	0.1907	0.1848	0.1818	0.1681	0.158	0.152	0.1509	0.1526	0.1545
	0.14	0.2524	0.2252	0.2012	0.1823	0.1774	0.1749	0.1636	0.1558	0.1524	0.153	0.1547	0.1553
	0.15	0.248	0.2258	0.2043	0.1858	0.1808	0.1781	0.1658	0.1574	0.1541	0.1548	0.1563	0.1564
	0.16	0.2504	0.2319	0.211	0.1911	0.1855	0.1826	0.1689	0.1606	0.1584	0.1599	0.1612	0.1601
	0.17	0.2549	0.2372	0.2152	0.1939	0.188	0.1849	0.1713	0.1643	0.1631	0.1645	0.1646	0.162
	0.18	0.2522	0.2357	0.2143	0.193	0.1871	0.1841	0.1715	0.1664	0.1662	0.1672	0.1662	0.1627
	0.19	0.2385	0.2208	0.1996	0.1819	0.1777	0.1758	0.1695	0.169	0.1703	0.1704	0.1682	0.1642
	0.2	0.2346	0.2264	0.21	0.1923	0.1878	0.1857	0.1793	0.1794	0.1803	0.1781	0.173	0.1666
	0.21	0.2315	0.2179	0.1989	0.1833	0.1803	0.1791	0.1771	0.1777	0.1759	0.1716	0.1665	0.1617
	0.22	0.2306	0.2207	0.2038	0.1891	0.1861	0.1849	0.182	0.1805	0.1763	0.1701	0.1635	0.1577
	0.23	0.2361	0.2292	0.213	0.1971	0.1934	0.1916	0.185	0.1797	0.173	0.1665	0.1613	0.1576
	0.24	0.2366	0.2319	0.2156	0.1982	0.1938	0.1916	0.1827	0.1752	0.1672	0.1602	0.1555	0.1533
	0.25	0.2301	0.2266	0.2102	0.1918	0.1869	0.1845	0.174	0.1659	0.1587	0.1538	0.1515	0.1513
	0.26	0.2199	0.2174	0.2027	0.1856	0.181	0.1786	0.168	0.1598	0.1537	0.1503	0.1491	0.1497
	0.27	0.2133	0.2134	0.2009	0.1847	0.1801	0.1778	0.167	0.1587	0.1531	0.1511	0.1511	0.152
	0.28	0.1899	0.1914	0.1841	0.1742	0.1714	0.1699	0.1625	0.1563	0.1517	0.1493	0.1488	0.15
	0.29	0.198	0.2046	0.1969	0.1831	0.1789	0.1766	0.1661	0.1579	0.1523	0.1499	0.15	0.1514
	0.3	0.1901	0.1978	0.1932	0.1826	0.1791	0.1772	0.1678	0.1603	0.1555	0.1527	0.1514	0.1515
	0.31	0.1915	0.204	0.2031	0.1927	0.1887	0.1864	0.1749	0.1665	0.1611	0.1574	0.1549	0.1541
	0.32	0.1898	0.2044	0.2051	0.1949	0.1907	0.1884	0.1779	0.1725	0.1693	0.1653	0.1612	0.1583
	0.33	0.1823	0.1937	0.1911	0.1805	0.1771	0.1754	0.1695	0.1691	0.1689	0.1663	0.1628	0.1605
	0.34	0.1729	0.1824	0.1794	0.1707	0.1683	0.1673	0.1658	0.1691	0.1706	0.1676	0.1632	0.1604
	0.35	0.1649	0.1736	0.1718	0.1663	0.1653	0.165	0.1674	0.1724	0.1736	0.1701	0.1652	0.1617
	0.36	0.1604	0.1713	0.1734	0.1708	0.1701	0.1699	0.1714	0.1739	0.1734	0.1698	0.1652	0.1613
	0.37	0.1578	0.1663	0.1672	0.1667	0.1671	0.1675	0.171	0.173	0.1714	0.1675	0.1635	0.1603
	0.38	0.155	0.1727	0.1809	0.1812	0.1808	0.1806	0.1794	0.177	0.1733	0.169	0.1648	0.1612
	0.39	0.15	0.1661	0.1742	0.1764	0.1767	0.1768	0.1765	0.1736	0.1695	0.166	0.1627	0.1596
	0.4	0.1516	0.1709	0.1802	0.1809	0.1803	0.1798	0.176	0.1708	0.1663	0.1635	0.1613	0.1592
	0.41	0.1566	0.1803	0.1889	0.1847	0.182	0.1804	0.1711	0.1632	0.159	0.1582	0.1581	0.1571
	0.42	0.148	0.166	0.1728	0.1707	0.1691	0.1681	0.1618	0.1562	0.1536	0.1536	0.1538	0.1529
	0.43	0.1434	0.1587	0.1643	0.1634	0.1626	0.1621	0.1586	0.155	0.1529	0.1518	0.1509	0.1502
	0.44	0.1388	0.1524	0.1578	0.1585	0.1585	0.1585	0.1581	0.157	0.1561	0.1556	0.1544	0.1524
	0.45	0.1333	0.1466	0.154	0.1577	0.1586	0.159	0.1598	0.1582	0.1562	0.154	0.1518	0.1503
	0.46	0.1308	0.1456	0.1567	0.1637	0.1652	0.1658	0.1666	0.164	0.1609	0.1576	0.1542	0.1516
	0.47	0.1313	0.1483	0.1607	0.168	0.1692	0.1697	0.1694	0.1661	0.1633	0.1603	0.1568	0.154
	0.48	0.1328	0.154	0.1733	0.1831	0.1838	0.1838	0.1789	0.1717	0.1659	0.1603	0.1551	0.1519
	0.49	0.1356	0.1536	0.1686	0.1753	0.1755	0.1753	0.171	0.1668	0.1651	0.1626	0.1583	0.1545
	0.5	0.1393	0.153	0.1656	0.1708	0.1707	0.1703	0.1662	0.164	0.1647	0.1638	0.16	0.1563
	0.51	0.1407	0.1497	0.1589	0.1622	0.1618	0.1614	0.1581	0.1579	0.1596	0.1588	0.1561	0.1541
	0.52	0.1312	0.1393	0.1479	0.1514	0.1513	0.1511	0.1501	0.1523	0.1554	0.1555	0.1534	0.152
	0.53	0.1173	0.127	0.1365	0.141	0.1415	0.1417	0.1434	0.1484	0.1537	0.1558	0.1551	0.1543
	0.54	0.1058	0.1169	0.1277	0.1338	0.135	0.1356	0.1399	0.1462	0.1513	0.1532	0.1526	0.1516
	0.55	0.0982	0.1104	0.1227	0.1309	0.133	0.1341	0.1411	0.1487	0.1535	0.1549	0.1541	0.1533
	0.56	0.0948	0.108	0.1223	0.1335	0.1363	0.1378	0.1454	0.1508	0.1531	0.1537	0.153	0.1525
	0.57	0.0934	0.1091	0.1276	0.142	0.1451	0.1465	0.1508	0.1503	0.1485	0.1483	0.1489	0.1504
	0.58	0.093	0.1117	0.1332	0.1492	0.1524	0.1537	0.1556	0.1513	0.147	0.1464	0.148	0.1507
	0.59	0.086	0.1078	0.1377	0.1591	0.1624	0.1635	0.1616	0.1526	0.1459	0.1449	0.1469	0.1501
	0.6	0.0823	0.0999	0.1227	0.1395	0.1424	0.1435	0.1437	0.1388	0.1364	0.1388	0.1432	0.1484
	0.61	0.0791	0.0961	0.1169	0.1316	0.134	0.1349	0.135	0.132	0.1328	0.1377	0.1436	0.149
	0.62	0.0774	0.0931	0.1118	0.1244	0.1264	0.1272	0.1276	0.1272	0.1312	0.138	0.144	0.1483
	0.63	0.076	0.0903	0.1069	0.1177	0.1195	0.1201	0.1216	0.1243	0.1313	0.1389	0.1445	0.1481
	0.64	0.0748	0.088	0.103	0.113	0.1148	0.1155	0.1188	0.1246	0.1338	0.1415	0.1461	0.149
	0.65	0.0746	0.0868	0.1008	0.1107	0.1129	0.1139	0.1197	0.1283	0.138	0.1447	0.1481	0.1501
	0.66	0.0758	0.0868	0.1004	0.111	0.1135	0.1149	0.1231	0.1335	0.1425	0.1466	0.1476	0.1481
	0.67	0.0799	0.0892	0.1027	0.115	0.1185	0.1204	0.1314	0.1424	0.1488	0.1498	0.1491	0.1491
	0.68	0.0837	0.0923	0.1076	0.124	0.1287	0.1312	0.143	0.1507	0.1527	0.1509	0.1489	0.1482
	0.69	0.0761	0.0906	0.1107	0.1291	0.1338	0.1362	0.1464	0.1516	0.1515	0.1488	0.147	0.1469
	0.7	0.0711	0.089	0.1112	0.1311	0.1359	0.1382	0.1466	0.1489	0.1471	0.1446	0.1444	0.146
	0.71	0.0685	0.0893	0.1135	0.132	0.1357	0.1373	0.1416	0.1413	0.1391	0.1382	0.14	0.1433
	0.72	0.0677	0.0892	0.1118	0.1271	0.1298	0.1309	0.1334	0.1334	0.1336	0.1359	0.1403	0.1446
	0.73	0.0669	0.0894	0.1116	0.1251	0.1271	0.1278	0.1282	0.1269	0.1268	0.1304	0.1367	0.1428
	0.74	0.0656	0.088	0.1089	0.1205	0.122	0.1224	0.1219	0.1205	0.1222	0.1287	0.1374	0.1442
	0.75	0.0637	0.0857	0.1069	0.119	0.1206	0.121	0.1205	0.1194	0.1219	0.1296	0.1392	0.1466
	0.76	0.0609	0.0804	0.0975	0.1073	0.1089	0.1095	0.1117	0.1149	0.1214	0.1314	0.141	0.1478
	0.77	0.058	0.0756	0.0914	0.1018	0.104	0.1051	0.1103	0.1164	0.1244	0.1346	0.1444	0.1509
	0.78	0.0552	0.0711	0.0864	0.0988	0.1021	0.1038	0.1129	0.1219	0.1305	0.1387	0.1453	0.1501
	0.79	0.0532	0.0676	0.0837	0.0995	0.1041	0.1066	0.119	0.1282	0.1349	0.1411	0.1465	0.1509
	0.8	0.0642	0.0746	0.0889	0.1055	0.1106	0.1133	0.1257	0.1332	0.1379	0.1423	0.1463	0.1497
	0.81	0.0752	0.0816	0.0942	0.1115	0.1171	0.12	0.1324	0.1382	0.1409	0.1436	0.1461	0.1486
	0.82	0.0577	0.0678	0.0856	0.1084	0.1152	0.1188	0.1331	0.1392	0.1415	0.1431	0.145	0.1475
	0.83	0.0802	0.0845	0.0945	0.1106	0.1158	0.1185	0.1296	0.1347	0.1377	0.1402	0.1428	0.1461
	0.84	0.0545	0.0625	0.0762	0.0944	0.0999	0.1028	0.1153	0.1238	0.1311	0.1372	0.1424	0.1473
	0.85	0.0665	0.0709	0.0802	0.0935	0.0977	0.1	0.1105	0.1192	0.1276	0.1346	0.1409	0.1467
	0.86	0.0696	0.071	0.0772	0.0883	0.0922	0.0943	0.1052	0.1155	0.1254	0.133	0.1388	0.1435
	0.87	0.0837	0.0818	0.083	0.0897	0.0926	0.0942	0.1038	0.1141	0.1246	0.1328	0.1392	0.1442
	0.88	0.0674	0.0708	0.0765	0.0861	0.0895	0.0915	0.1019	0.113	0.124	0.1325	0.1391	0.1438
	0.89	0.1007	0.098	0.0954	0.0975	0.0991	0.1	0.107	0.117	0.1275	0.135	0.1404	0.1437
	0.9	0.0992	0.0969	0.0951	0.0978	0.0996	0.1008	0.1097	0.1213	0.1316	0.1381	0.1425	0.1451
	0.91	0.0952	0.0905	0.0885	0.0942	0.0975	0.0996	0.1129	0.1264	0.1354	0.1398	0.1429	0.1447
	0.92	0.0974	0.0932	0.094	0.1033	0.1076	0.1102	0.1252	0.1373	0.1433	0.1453	0.1471	0.1482
	0.93	0.1355	0.125	0.1201	0.1246	0.1277	0.1296	0.1409	0.1482	0.1493	0.1485	0.1487	0.1486
	0.94	0.1533	0.1363	0.129	0.1333	0.1363	0.1382	0.1483	0.1529	0.1518	0.1505	0.1509	0.1505
	0.95	0.1849	0.1563	0.141	0.1411	0.1435	0.1451	0.1538	0.1566	0.1546	0.1538	0.1548	0.1543
	0.96	0.1729	0.1497	0.1386	0.141	0.1437	0.1453	0.1526	0.1535	0.1514	0.1518	0.1535	0.1534
	0.97	0.2004	0.1712	0.155	0.1514	0.1516	0.1519	0.152	0.1493	0.148	0.1501	0.1525	0.1526
	0.98	0.2353	0.2009	0.1775	0.1643	0.1615	0.1601	0.153	0.1478	0.1475	0.1509	0.153	0.1522
	0.99	0.2408	0.2037	0.1782	0.1635	0.1603	0.1586	0.151	0.1469	0.1489	0.1536	0.1554	0.154

## Sheet: Figure 3d
	Figure 3c. Short-range probability p_0 of the cold spin flip from the |1,-1>|+1/2> initial spin state for fixed ΔΦ=0.2π as a function of the magnetic field for different singlet phases Φₛ mod π.
	experiment
	magnetic field (G)	probability	standard uncertainty
	2.97	0.179	0.0099
	theory
	magnetic field (G) [down] \ Φₛ mod π [right]	0.04	0.27	0.49
	1	0.1753	0.1796	0.1791
	2	0.1783	0.184	0.1766
	3	0.1796	0.18	0.1755
	4	0.1802	0.1772	0.1749
	5	0.1801	0.1736	0.1748
	6	0.1813	0.1738	0.1741
	7	0.1809	0.1732	0.1734
	8	0.1816	0.1768	0.1727
	9	0.1824	0.1801	0.1718
	10	0.1812	0.1813	0.1708
	11	0.1785	0.1767	0.1697
	12	0.1776	0.1717	0.1685
	13	0.1776	0.1698	0.1674
	14	0.178	0.1696	0.1662
	15	0.1784	0.1699	0.1649
	16	0.1787	0.1705	0.1636
	17	0.1793	0.1713	0.1624
	18	0.18	0.172	0.1611
	19	0.1811	0.1726	0.1598
	20	0.1828	0.1733	0.1586
	21	0.1847	0.174	0.1573
	22	0.1868	0.1749	0.1561
	23	0.1895	0.1758	0.155
	24	0.1925	0.1769	0.1539
	25	0.1959	0.1779	0.1529
	26	0.1983	0.179	0.1519
	27	0.1995	0.1801	0.1511
	28	0.199	0.1812	0.1504
	29	0.1977	0.1824	0.1496
	30	0.1949	0.1834	0.149
	31	0.1881	0.1844	0.1482
	32	0.1836	0.1855	0.147
	33	0.1834	0.1867	0.1465
	34	0.1854	0.1872	0.145
	35	0.1878	0.1872	0.1446
	36	0.1903	0.1863	0.1438
	37	0.1914	0.1839	0.1397
	38	0.1899	0.1835	0.1394
	39	0.188	0.1815	0.14
	40	0.1872	0.1794	0.1409
	41	0.1874	0.1795	0.1417
	42	0.1883	0.1803	0.143
	43	0.1896	0.1812	0.1444
	44	0.1916	0.1825	0.147
	45	0.1943	0.1826	0.1431
	46	0.1974	0.1829	0.1382
	47	0.2014	0.1821	0.1355
	48	0.206	0.1804	0.1347
	49	0.2107	0.1785	0.1348
	50	0.2141	0.1771	0.1354
	51	0.2175	0.1751	0.1361
	52	0.2203	0.174	0.1371
	53	0.2195	0.1733	0.1386
	54	0.2177	0.1727	0.1409
	55	0.2126	0.1722	0.1442
	56	0.2042	0.1725	0.1481
	57	0.195	0.1734	0.151
	58	0.1917	0.1748	0.1516
	59	0.1908	0.1765	0.151
	60	0.1905	0.1788	0.1494
	61	0.1902	0.1818	0.1474
	62	0.1904	0.1841	0.1454
	63	0.1912	0.1849	0.1436
	64	0.192	0.1841	0.1423
	65	0.1931	0.1824	0.1415
	66	0.1947	0.1812	0.1413
	67	0.1954	0.1805	0.1415
	68	0.1948	0.1795	0.142
	69	0.1917	0.1792	0.1426
	70	0.1886	0.1787	0.1433
	71	0.1867	0.1754	0.1439
	72	0.1857	0.1705	0.1441
	73	0.1855	0.1651	0.144
	74	0.1856	0.1563	0.1433
	75	0.1858	0.1521	0.1412
	76	0.1867	0.1508	0.1393
	77	0.189	0.1507	0.1377
	78	0.1911	0.151	0.1376
	79	0.1956	0.1512	0.1383
	80	0.2006	0.1515	0.1389
	81	0.2022	0.1519	0.1398
	82	0.2041	0.1525	0.1407
	83	0.2011	0.153	0.1416
	84	0.1949	0.1537	0.1373
	85	0.1915	0.1547	0.1429
	86	0.1934	0.156	0.1436
	87	0.1961	0.1569	0.1444
	88	0.1982	0.1574	0.145
	89	0.1909	0.1572	0.1453
	90	0.1987	0.1576	0.1457
	91	0.1972	0.1579	0.1462
	92	0.1951	0.1578	0.1463
	93	0.1929	0.1578	0.1463
	94	0.1909	0.158	0.1464
	95	0.1894	0.1585	0.1465
	96	0.1884	0.1592	0.1465
	97	0.1881	0.1601	0.146
	98	0.189	0.1612	0.1456
	99	0.1902	0.1627	0.1452
	100	0.1916	0.1646	0.1448
	101	0.1917	0.1666	0.1449
	102	0.1902	0.1697	0.1446
	103	0.1881	0.1732	0.145
	104	0.1864	0.1773	0.1446
	105	0.1856	0.1812	0.1444
	106	0.1862	0.186	0.1437
	107	0.1877	0.1879	0.1433
	108	0.19	0.1883	0.1443
	109	0.193	0.1867	0.1443
	110	0.1966	0.1851	0.1459
	111	0.1988	0.1863	0.1466
	112	0.2002	0.1893	0.149
	113	0.1997	0.1922	0.1508
	114	0.196	0.1947	0.1537
	115	0.1904	0.1967	0.1545
	116	0.1873	0.1977	0.1549
	117	0.1866	0.1977	0.1547
	118	0.1868	0.197	0.154
	119	0.1875	0.1957	0.1523
	120	0.1884	0.1939	0.1454
	121	0.1895	0.1919	0.1414
	122	0.191	0.1898	0.1369
	123	0.193	0.1877	0.1332
	124	0.1957	0.1858	0.131
	125	0.1991	0.1841	0.1295
	126	0.203	0.1827	0.1285
	127	0.2073	0.1814	0.1277
	128	0.212	0.1803	0.1279
	129	0.2163	0.1793	0.1277
	130	0.2197	0.1782	0.1277
	131	0.2208	0.1768	0.1261
	132	0.22	0.1751	0.1241
	133	0.2169	0.1732	0.1205
	134	0.2132	0.171	0.1183
	135	0.209	0.1686	0.1174
	136	0.2047	0.1665	0.1173
	137	0.2007	0.1646	0.1174
	138	0.1963	0.163	0.1181
	139	0.1923	0.1618	0.1186
	140	0.1888	0.1606	0.1192
	141	0.1869	0.1603	0.1204
	142	0.1851	0.1597	0.1217
	143	0.1857	0.1603	0.1235
	144	0.187	0.1603	0.1223
	145	0.1857	0.1616	0.12
	146	0.1857	0.1638	0.1157
	147	0.1764	0.164	0.1126
	148	0.1697	0.154	0.1114
	149	0.1666	0.1512	0.1103
	150	0.1648	0.1467	0.1087
	151	0.1634	0.1447	0.1073
	152	0.1623	0.1433	0.1064
	153	0.1615	0.1421	0.1065
	154	0.1608	0.1411	0.1077
	155	0.1603	0.1403	0.1096
	156	0.16	0.1397	0.1129
	157	0.1597	0.1394	0.117
	158	0.1597	0.1392	0.1227
	159	0.1599	0.1394	0.1264
	160	0.1603	0.1398	0.125
	161	0.161	0.1407	0.1215
	162	0.162	0.142	0.1167
	163	0.1632	0.1438	0.1148
	164	0.1648	0.1458	0.1124
	165	0.1667	0.1484	0.1124
	166	0.169	0.1515	0.1133
	167	0.1719	0.1538	0.1152
	168	0.1752	0.1568	0.1177
	169	0.1792	0.1584	0.1204
	170	0.1838	0.1592	0.1235
	171	0.1892	0.1574	0.1271
	172	0.1953	0.1553	0.1318
	173	0.202	0.1515	0.1373
	174	0.2086	0.1487	0.1445
	175	0.2155	0.1473	0.1519
	176	0.2216	0.1446	0.1596
	177	0.2267	0.1433	0.1649
	178	0.2291	0.1415	0.1644
	179	0.2307	0.1412	0.1621
	180	0.2315	0.1388	0.1604
	181	0.2285	0.1374	0.1581
	182	0.2259	0.1355	0.1553
	183	0.2197	0.1348	0.1542
	184	0.2158	0.136	0.1552
	185	0.2123	0.1374	0.1572
	186	0.2092	0.1387	0.16
	187	0.2067	0.1393	0.1634
	188	0.2048	0.1386	0.1671
	189	0.2031	0.1329	0.1708
	190	0.2016	0.1305	0.174
	191	0.2	0.1292	0.177
	192	0.1987	0.1293	0.1796
	193	0.1973	0.1299	0.1823
	194	0.196	0.131	0.1855
	195	0.1946	0.132	0.1889
	196	0.1932	0.1335	0.1913
	197	0.1918	0.1345	0.192
	198	0.1902	0.1348	0.1911
	199	0.1887	0.1332	0.1893
	200	0.187	0.132	0.1895
	201	0.1858	0.1327	0.1887
	202	0.1837	0.1336	0.1873
	203	0.182	0.1347	0.1827
	204	0.1802	0.1361	0.1812
	205	0.1784	0.1377	0.1825
	206	0.1767	0.1395	0.1841
	207	0.175	0.1418	0.1846
	208	0.1735	0.1443	0.1847
	209	0.1721	0.1473	0.1823
	210	0.1709	0.1494	0.1797
	211	0.1699	0.1514	0.1769
	212	0.1696	0.1516	0.1755
	213	0.169	0.1514	0.1749
	214	0.1696	0.1546	0.1752
	215	0.171	0.1601	0.1764
	216	0.1731	0.1618	0.1786
	217	0.1768	0.1614	0.1815
	218	0.18	0.1623	0.1849
	219	0.1798	0.1639	0.1878
	220	0.1805	0.1655	0.1889
	221	0.1823	0.1667	0.1887
	222	0.1847	0.1685	0.1891
	223	0.188	0.1712	0.1905
	224	0.191	0.1745	0.1913
	225	0.1931	0.178	0.1911
	226	0.1941	0.1813	0.1881
	227	0.1938	0.1826	0.1822
	228	0.1924	0.1821	0.1783
	229	0.1897	0.1809	0.1755
	230	0.1864	0.1807	0.1722
	231	0.1825	0.1777	0.1684
	232	0.1786	0.1744	0.1648
	233	0.1748	0.1718	0.1613
	234	0.1711	0.1695	0.1583
	235	0.168	0.1661	0.156
	236	0.1649	0.1633	0.1544
	237	0.1627	0.161	0.1536
	238	0.1603	0.159	0.1536
	239	0.158	0.1575	0.1546
	240	0.1561	0.1561	0.1566
	241	0.1542	0.155	0.1597
	242	0.1532	0.1538	0.164
	243	0.1519	0.1519	0.1689
	244	0.1508	0.1489	0.1742
	245	0.1498	0.1448	0.1792
	246	0.1492	0.1408	0.1832
	247	0.1489	0.1359	0.1845
	248	0.1473	0.1331	0.1866
	249	0.1462	0.1312	0.1898
	250	0.146	0.1296	0.191
	251	0.1466	0.1282	0.1913
	252	0.1471	0.1272	0.1876
	253	0.1481	0.1264	0.1846
	254	0.1491	0.126	0.1748
	255	0.149	0.1258	0.1696
	256	0.1483	0.1259	0.1653
	257	0.1497	0.126	0.1614
	258	0.151	0.126	0.1571
	259	0.1516	0.1253	0.1524
	260	0.1523	0.1242	0.1484
	261	0.1525	0.1231	0.1448
	262	0.1529	0.1228	0.1419
	263	0.1546	0.1233	0.1397
	264	0.157	0.1238	0.1381
	265	0.1581	0.1248	0.1373
	266	0.1585	0.125	0.137
	267	0.1592	0.1243	0.1375
	268	0.1613	0.1239	0.1388
	269	0.1633	0.1255	0.1409
	270	0.1652	0.1273	0.1441
	271	0.1673	0.129	0.1481
	272	0.1698	0.1311	0.153
	273	0.1731	0.1336	0.158
	274	0.1769	0.1367	0.1631
	275	0.1807	0.1402	0.1675
	276	0.1849	0.1433	0.1693
	277	0.1888	0.1447	0.1707
	278	0.192	0.1457	0.1717
	279	0.1934	0.1455	0.1718
	280	0.1951	0.1442	0.1712
	281	0.1974	0.1431	0.1679
	282	0.1991	0.1431	0.1625
	283	0.1999	0.1438	0.1561
	284	0.1996	0.1451	0.1517
	285	0.1987	0.1478	0.1474
	286	0.1971	0.151	0.1431
	287	0.1952	0.1543	0.1389
	288	0.193	0.1577	0.135
	289	0.1913	0.1606	0.1315
	290	0.1899	0.164	0.1284
	291	0.1887	0.1619	0.1257
	292	0.1865	0.1608	0.1234
	293	0.184	0.1596	0.1216
	294	0.1811	0.1579	0.1202
	295	0.1769	0.1563	0.1192
	296	0.1754	0.155	0.1187
	297	0.1738	0.1542	0.1188
	298	0.1721	0.1541	0.1194
	299	0.171	0.1544	0.1207
	300	0.1702	0.155	0.1227
	301	0.1679	0.1555	0.1255
	302	0.1669	0.1557	0.1292
	303	0.165	0.156	0.1339
	304	0.1616	0.1563	0.1394
	305	0.1585	0.1571	0.1456
	306	0.1553	0.158	0.1522
	307	0.1532	0.1589	0.1589
	308	0.1519	0.1592	0.1636
	309	0.1502	0.1591	0.1671
	310	0.1495	0.1577	0.1687
	311	0.1484	0.1567	0.1676
	312	0.1477	0.155	0.1674
	313	0.1449	0.1524	0.1652
	314	0.1425	0.1513	0.1655
	315	0.1406	0.149	0.1623
	316	0.139	0.1437	0.1605
	317	0.1376	0.1398	0.1582
	318	0.1365	0.1409	0.1554
	319	0.1357	0.1433	0.1521
	320	0.1351	0.1465	0.1488
	321	0.1348	0.1504	0.1455
	322	0.1346	0.1551	0.1424
	323	0.1348	0.1602	0.1395
	324	0.1348	0.1657	0.137
	325	0.1349	0.1711	0.1347
	326	0.1344	0.1756	0.1328
	327	0.1349	0.1781	0.1312
	328	0.1346	0.1794	0.13
	329	0.1339	0.1784	0.1292
	330	0.1342	0.1763	0.1287
	331	0.1335	0.174	0.1287
	332	0.1328	0.1718	0.129
	333	0.1291	0.1694	0.1298
	334	0.1296	0.1675	0.1312
	335	0.1315	0.1661	0.1335
	336	0.1336	0.1652	0.1357
	337	0.1357	0.165	0.1392
	338	0.1378	0.1659	0.1432
	339	0.1395	0.1676	0.1479
	340	0.1409	0.1696	0.1535
	341	0.1413	0.1721	0.1596
	342	0.1409	0.1737	0.1654
	343	0.1394	0.1771	0.171
	344	0.1377	0.1782	0.1742
	345	0.1362	0.1802	0.1724
	346	0.1346	0.1827	0.1706
	347	0.1329	0.188	0.1715
	348	0.1319	0.194	0.1746
	349	0.1309	0.2002	0.1775
	350	0.1304	0.2062	0.1795
	351	0.1309	0.2115	0.1807
	352	0.1324	0.2157	0.1808
	353	0.132	0.2186	0.1795
	354	0.1318	0.22	0.1772
	355	0.1283	0.2201	0.1744
	356	0.1245	0.2179	0.171
	357	0.1216	0.2146	0.1673
	358	0.1219	0.2103	0.1639
	359	0.1228	0.2053	0.1606
	360	0.123	0.2006	0.1577
	361	0.1235	0.196	0.155
	362	0.1238	0.1919	0.1524
	363	0.1243	0.1882	0.15
	364	0.1252	0.1849	0.1477
	365	0.1263	0.1823	0.1458
	366	0.128	0.1802	0.1441
	367	0.1304	0.1782	0.1426
	368	0.1331	0.1771	0.1415
	369	0.1363	0.1766	0.1403
	370	0.14	0.1761	0.1397
	371	0.1443	0.1766	0.1393
	372	0.1487	0.1766	0.1388
	373	0.1535	0.1763	0.1388
	374	0.1591	0.177	0.1392
	375	0.1647	0.1781	0.1402
	376	0.1708	0.1803	0.1414
	377	0.1754	0.182	0.1429
	378	0.179	0.1849	0.1445
	379	0.1793	0.1878	0.1462
	380	0.1731	0.1909	0.1479
	381	0.1662	0.1936	0.1488
	382	0.1671	0.1956	0.1494
	383	0.1716	0.1966	0.1525
	384	0.1754	0.197	0.1553
	385	0.1783	0.1965	0.1575
	386	0.1808	0.1952	0.1605
	387	0.1829	0.1931	0.1634
	388	0.1852	0.1904	0.1657
	389	0.188	0.187	0.1683
	390	0.1913	0.1827	0.1706
	391	0.1947	0.1779	0.1727
	392	0.1989	0.173	0.1731
	393	0.2033	0.1683	0.1733
	394	0.2065	0.1642	0.1736
	395	0.2106	0.1606	0.173
	396	0.2135	0.1577	0.1715
	397	0.2159	0.1556	0.1687
	398	0.2182	0.1538	0.1663
	399	0.2198	0.1527	0.1626
	400	0.2217	0.1523	0.1592

## Sheet: Figure 3e
	Figure 3c. Short-range probability p_0 of the cold spin flip from the |1,-1>|+1/2> initial spin state for ΔΦ=0.2π as a function of the magnetic field for different values of temperature.
	upper panel (Φₛ mod π = 0.04π)														middle panel (Φₛ mod π = 0.27π)														lower panel (Φₛ mod π = 0.49π)
	magnetic field (G) [down] \ T (K) [to right]	0.0001	0.00016238	0.00026367	0.00042813	5.00E-04 (bold line)	0.00054556	0.00088587	0.0014384	0.0023357	0.0037927	0.0061585	0.01		magnetic field (G) [down] \ T (K) [to right]	0.0001	0.00016238	0.00026367	0.00042813	5.00E-04 (bold line)	0.00054556	0.00088587	0.0014384	0.0023357	0.0037927	0.0061585	0.01		magnetic field (G) [down] \ T (K) [to right]	0.0001	0.00016238	0.00026367	0.00042813	5.00E-04 (bold line)	0.00054556	0.00088587	0.0014384	0.0023357	0.0037927	0.0061585	0.01
	1	0.2658	0.2247	0.1969	0.1794	0.1753	0.1733	0.1655	0.1638	0.1654	0.1648	0.1614	0.1585		1	0.2131	0.2117	0.1987	0.1836	0.1796	0.1776	0.1689	0.1618	0.1554	0.1512	0.1495	0.1501		1	0.1349	0.1531	0.1698	0.1784	0.1791	0.179	0.175	0.1704	0.1682	0.1653	0.1607	0.1566
	2	0.2693	0.2282	0.2002	0.1824	0.1783	0.1763	0.1683	0.166	0.1662	0.1639	0.1597	0.157		2	0.2135	0.2133	0.2018	0.1879	0.184	0.1819	0.1722	0.1634	0.1563	0.1525	0.1515	0.1522		2	0.1364	0.1546	0.1698	0.1765	0.1766	0.1763	0.1719	0.1678	0.1667	0.1647	0.1605	0.1563
	3	0.2719	0.2313	0.2026	0.1839	0.1796	0.1774	0.169	0.1667	0.1669	0.1645	0.1601	0.1575		3	0.2133	0.2134	0.2009	0.1846	0.18	0.1776	0.1668	0.1586	0.1531	0.151	0.1511	0.152		3	0.1356	0.1535	0.1686	0.1753	0.1755	0.1752	0.171	0.1668	0.1651	0.1626	0.1583	0.1545
	4	0.2745	0.2335	0.204	0.1847	0.1802	0.178	0.1695	0.1675	0.1681	0.166	0.1616	0.1588		4	0.2133	0.2124	0.1986	0.1818	0.1772	0.1749	0.1645	0.1566	0.1512	0.1492	0.1495	0.1507		4	0.1346	0.1525	0.1677	0.1746	0.1749	0.1746	0.1705	0.1664	0.1645	0.1617	0.1574	0.1537
	5	0.2745	0.2328	0.2032	0.1844	0.1801	0.178	0.1701	0.1682	0.1687	0.1665	0.1623	0.1596		5	0.2057	0.2046	0.1923	0.1777	0.1736	0.1716	0.1624	0.1552	0.15	0.1478	0.1478	0.1491		5	0.1342	0.152	0.1673	0.1745	0.1748	0.1746	0.1707	0.1668	0.1649	0.1619	0.1574	0.1538
	6	0.2812	0.2372	0.2057	0.1858	0.1813	0.1791	0.171	0.1689	0.1688	0.1661	0.162	0.1594		6	0.1993	0.1993	0.1893	0.1772	0.1738	0.172	0.1636	0.1564	0.1508	0.1481	0.1477	0.1487		6	0.1336	0.1513	0.1666	0.1738	0.1741	0.1739	0.1701	0.1665	0.1651	0.1626	0.1583	0.1548
	7	0.2788	0.2352	0.2046	0.1853	0.1809	0.1788	0.1711	0.1692	0.1689	0.1659	0.1616	0.1589		7	0.1977	0.1985	0.1892	0.1768	0.1732	0.1713	0.1624	0.1555	0.1506	0.1485	0.1482	0.1492		7	0.1331	0.1506	0.1659	0.1731	0.1734	0.1733	0.1695	0.1664	0.1657	0.1638	0.1598	0.1565
	8	0.2814	0.2373	0.2061	0.1862	0.1816	0.1795	0.1716	0.17	0.1695	0.166	0.1612	0.1583		8	0.1984	0.2013	0.1936	0.1808	0.1768	0.1747	0.1645	0.1571	0.1525	0.1506	0.1501	0.1506		8	0.1325	0.1499	0.1652	0.1724	0.1727	0.1726	0.169	0.166	0.1655	0.1636	0.1591	0.1551
	9	0.2853	0.2408	0.2083	0.1871	0.1824	0.1802	0.1722	0.1706	0.17	0.1662	0.1613	0.1584		9	0.2032	0.2084	0.2	0.1849	0.1801	0.1776	0.1659	0.1574	0.152	0.1499	0.1498	0.1506		9	0.1319	0.149	0.1642	0.1715	0.1718	0.1717	0.1683	0.1655	0.1649	0.1628	0.1582	0.1541
	10	0.2847	0.2397	0.2067	0.1857	0.1812	0.1791	0.1719	0.1707	0.1701	0.1663	0.1614	0.1586		10	0.2086	0.2151	0.2045	0.1867	0.1813	0.1785	0.1659	0.1572	0.1518	0.1501	0.1506	0.1517		10	0.1312	0.1481	0.1632	0.1704	0.1708	0.1706	0.1674	0.165	0.1648	0.1628	0.1583	0.1541
	11	0.2751	0.2322	0.2013	0.1824	0.1785	0.1767	0.1711	0.1709	0.1707	0.1671	0.1622	0.1593		11	0.2065	0.2104	0.1986	0.1815	0.1767	0.1741	0.1631	0.1555	0.1507	0.1492	0.1497	0.1508		11	0.1305	0.1471	0.1621	0.1693	0.1697	0.1696	0.1666	0.1647	0.1651	0.1635	0.1592	0.1548
	12	0.2709	0.2291	0.1991	0.1812	0.1776	0.176	0.1713	0.1717	0.1715	0.1675	0.1623	0.1593		12	0.2004	0.2021	0.1909	0.1759	0.1717	0.1696	0.1604	0.154	0.1498	0.1484	0.1486	0.1495		12	0.1299	0.1462	0.161	0.1682	0.1685	0.1684	0.1656	0.1642	0.1654	0.1645	0.1603	0.1557
	13	0.2713	0.229	0.1989	0.1811	0.1776	0.1761	0.172	0.1727	0.1724	0.168	0.1625	0.1593		13	0.1957	0.1974	0.1871	0.1735	0.1698	0.1679	0.1596	0.1536	0.1497	0.1484	0.1485	0.1493		13	0.1292	0.1452	0.1599	0.167	0.1674	0.1673	0.1647	0.1638	0.1653	0.1647	0.1608	0.1563
	14	0.272	0.2292	0.1989	0.1814	0.178	0.1765	0.1729	0.1735	0.1728	0.1682	0.1628	0.1596		14	0.1939	0.1958	0.1861	0.1732	0.1696	0.1677	0.1597	0.1538	0.1499	0.1486	0.1486	0.1494		14	0.1286	0.1442	0.1587	0.1657	0.1662	0.1661	0.1638	0.163	0.1647	0.1643	0.1607	0.1565
	15	0.2722	0.229	0.1988	0.1816	0.1784	0.177	0.1738	0.1747	0.1738	0.1688	0.163	0.1597		15	0.1932	0.1954	0.1861	0.1735	0.1699	0.1681	0.1601	0.1542	0.1504	0.1489	0.1489	0.1497		15	0.1279	0.1432	0.1575	0.1645	0.1649	0.1649	0.1628	0.1624	0.1642	0.164	0.1607	0.1566
	16	0.2715	0.2283	0.1984	0.1817	0.1787	0.1775	0.1748	0.1756	0.1742	0.1689	0.1632	0.1598		16	0.1929	0.1955	0.1866	0.1741	0.1705	0.1687	0.1606	0.1544	0.1504	0.1491	0.1493	0.1501		16	0.1273	0.1422	0.1562	0.1632	0.1636	0.1636	0.1618	0.162	0.1644	0.1644	0.161	0.157
	17	0.2701	0.2274	0.1981	0.182	0.1793	0.1781	0.1758	0.1762	0.1743	0.1686	0.1627	0.1593		17	0.1927	0.1957	0.1871	0.1748	0.1713	0.1695	0.1612	0.1548	0.1508	0.1495	0.1498	0.1506		17	0.1266	0.1412	0.155	0.1619	0.1624	0.1624	0.1608	0.1613	0.1639	0.1641	0.1608	0.1569
	18	0.2683	0.2266	0.1981	0.1826	0.18	0.1789	0.177	0.1773	0.1745	0.1682	0.1621	0.1589		18	0.1924	0.1957	0.1875	0.1755	0.172	0.1702	0.1618	0.1553	0.1511	0.1498	0.1501	0.151		18	0.126	0.1402	0.1538	0.1606	0.1611	0.1611	0.1599	0.1607	0.1635	0.1637	0.1604	0.1564
	19	0.2672	0.2265	0.1986	0.1836	0.1811	0.1801	0.1786	0.179	0.176	0.169	0.1625	0.1592		19	0.1919	0.1957	0.1879	0.1761	0.1726	0.1708	0.1623	0.1557	0.1513	0.1499	0.1502	0.1511		19	0.1254	0.1393	0.1526	0.1593	0.1598	0.1599	0.159	0.1603	0.1631	0.1632	0.1599	0.1561
	20	0.2678	0.2277	0.2	0.1851	0.1828	0.1818	0.1804	0.1807	0.1775	0.1703	0.1633	0.1597		20	0.1912	0.1955	0.1883	0.1767	0.1733	0.1715	0.1629	0.156	0.1514	0.1499	0.1501	0.151		20	0.1247	0.1383	0.1513	0.158	0.1586	0.1587	0.1582	0.16	0.1632	0.1635	0.1603	0.1567
	21	0.2701	0.23	0.2021	0.1871	0.1847	0.1837	0.1819	0.1814	0.1774	0.1701	0.1634	0.1598		21	0.1905	0.1954	0.1887	0.1775	0.174	0.1722	0.1636	0.1566	0.1521	0.1505	0.1507	0.1516		21	0.1241	0.1374	0.1501	0.1567	0.1573	0.1575	0.1572	0.1594	0.163	0.1634	0.1604	0.1567
	22	0.2737	0.233	0.2046	0.1893	0.1868	0.1858	0.1833	0.1817	0.1768	0.1695	0.1632	0.16		22	0.19	0.1955	0.1893	0.1783	0.1749	0.1731	0.1643	0.1573	0.1529	0.1515	0.1517	0.1524		22	0.1236	0.1364	0.1489	0.1555	0.1561	0.1563	0.1564	0.1589	0.163	0.1641	0.1615	0.1578
	23	0.2778	0.2365	0.2076	0.1921	0.1895	0.1885	0.1856	0.1832	0.1774	0.1695	0.1632	0.16		23	0.1896	0.1958	0.1901	0.1793	0.1758	0.174	0.165	0.1578	0.1534	0.1519	0.1517	0.1521		23	0.123	0.1355	0.1478	0.1543	0.155	0.1552	0.1556	0.1583	0.162	0.1628	0.1602	0.1569
	24	0.2826	0.2406	0.2112	0.1952	0.1925	0.1913	0.1878	0.1847	0.1781	0.1694	0.1625	0.1591		24	0.1895	0.1963	0.1911	0.1803	0.1769	0.175	0.1657	0.1582	0.1534	0.1517	0.1514	0.1518		24	0.1224	0.1346	0.1467	0.1531	0.1539	0.1541	0.1549	0.1577	0.1613	0.1619	0.1591	0.1556
	25	0.2885	0.2458	0.2157	0.1989	0.1959	0.1946	0.1906	0.1871	0.18	0.1705	0.1629	0.1592		25	0.1895	0.1969	0.1921	0.1814	0.1779	0.176	0.1665	0.1586	0.1534	0.1513	0.1508	0.1512		25	0.1219	0.1338	0.1456	0.152	0.1529	0.1531	0.1544	0.158	0.162	0.1625	0.1594	0.1557
	26	0.2959	0.2521	0.2206	0.2019	0.1983	0.1967	0.1912	0.1868	0.1793	0.1697	0.1621	0.1587		26	0.1896	0.1976	0.1932	0.1826	0.179	0.1771	0.1672	0.159	0.1537	0.1517	0.1514	0.152		26	0.1213	0.133	0.1445	0.151	0.1519	0.1522	0.1539	0.1579	0.1622	0.1628	0.1596	0.156
	27	0.3003	0.2561	0.2236	0.2035	0.1995	0.1976	0.1909	0.1856	0.1778	0.1684	0.1614	0.1585		27	0.1898	0.1984	0.1944	0.1837	0.1801	0.1781	0.1679	0.1596	0.1543	0.1521	0.1516	0.1522		27	0.1208	0.1322	0.1435	0.1501	0.1511	0.1516	0.1539	0.1586	0.1631	0.1636	0.1605	0.1568
	28	0.3006	0.2567	0.2238	0.2032	0.199	0.1971	0.1904	0.185	0.1769	0.1678	0.1613	0.1587		28	0.1901	0.1993	0.1956	0.1849	0.1812	0.1792	0.1686	0.1601	0.1549	0.1528	0.1524	0.1529		28	0.1203	0.1314	0.1426	0.1493	0.1504	0.1509	0.1535	0.1582	0.1626	0.1631	0.1603	0.157
	29	0.3007	0.257	0.2231	0.2018	0.1977	0.1958	0.1895	0.1843	0.1764	0.1676	0.1617	0.1593		29	0.1904	0.2002	0.1968	0.1861	0.1824	0.1803	0.1697	0.1613	0.1564	0.1544	0.1538	0.1539		29	0.1198	0.1307	0.1418	0.1485	0.1496	0.15	0.152	0.1557	0.1596	0.1608	0.159	0.1562
	30	0.301	0.256	0.2204	0.1988	0.1949	0.1932	0.1878	0.1833	0.1758	0.1675	0.1621	0.1599		30	0.1909	0.2012	0.198	0.1873	0.1834	0.1813	0.1704	0.1618	0.1567	0.1544	0.1534	0.1532		30	0.1194	0.1301	0.1411	0.1479	0.149	0.1495	0.1518	0.1557	0.1597	0.1609	0.1591	0.1564
	31	0.2923	0.2451	0.2102	0.1912	0.1881	0.1868	0.1834	0.1799	0.1731	0.1654	0.1606	0.1592		31	0.1913	0.2022	0.1992	0.1884	0.1844	0.1822	0.1706	0.1616	0.1562	0.1539	0.1529	0.1527		31	0.119	0.1295	0.1404	0.1471	0.1482	0.1487	0.1511	0.1553	0.1594	0.1606	0.1588	0.1561
	32	0.2713	0.2284	0.1993	0.1854	0.1836	0.1829	0.1818	0.1793	0.1725	0.1643	0.1589	0.1573		32	0.1917	0.2031	0.2005	0.1895	0.1855	0.1832	0.1713	0.1619	0.1565	0.1543	0.1534	0.1532		32	0.1186	0.1291	0.1398	0.1461	0.147	0.1474	0.1497	0.1539	0.1582	0.1594	0.1575	0.1549
	33	0.2669	0.2256	0.1981	0.185	0.1834	0.1828	0.1821	0.18	0.1734	0.165	0.1592	0.1573		33	0.1922	0.2042	0.2018	0.1908	0.1867	0.1844	0.1722	0.1628	0.1573	0.1548	0.1536	0.1532		33	0.1184	0.1287	0.1392	0.1455	0.1465	0.1471	0.1505	0.1561	0.1607	0.1613	0.1586	0.1553
	34	0.2671	0.2268	0.2002	0.1872	0.1854	0.1848	0.1834	0.1808	0.1739	0.1653	0.1593	0.1573		34	0.1928	0.2052	0.2029	0.1915	0.1872	0.1847	0.1719	0.1623	0.1569	0.1545	0.1536	0.1533		34	0.1177	0.1276	0.1379	0.1439	0.145	0.1455	0.149	0.155	0.1602	0.1611	0.1584	0.1553
	35	0.2692	0.2303	0.2039	0.19	0.1878	0.187	0.1845	0.1808	0.1732	0.1646	0.1588	0.157		35	0.1932	0.2055	0.2031	0.1915	0.1872	0.1848	0.1721	0.1628	0.1576	0.1551	0.1541	0.1541		35	0.1169	0.1266	0.1372	0.1435	0.1446	0.1451	0.1481	0.1534	0.1582	0.1594	0.1573	0.1545
	36	0.2744	0.2363	0.2087	0.193	0.1903	0.1892	0.1856	0.181	0.1728	0.1642	0.1588	0.1572		36	0.1931	0.2048	0.202	0.1906	0.1863	0.184	0.1718	0.1631	0.1582	0.1557	0.1546	0.1545		36	0.1163	0.1257	0.1361	0.1426	0.1438	0.1444	0.1477	0.153	0.1576	0.1591	0.1574	0.155
	37	0.2824	0.2424	0.212	0.1944	0.1914	0.1902	0.1862	0.1813	0.173	0.1644	0.1594	0.1579		37	0.1907	0.2021	0.1996	0.1881	0.1839	0.1815	0.1696	0.1615	0.1574	0.1556	0.1549	0.1549		37	0.1154	0.1233	0.1321	0.1383	0.1397	0.1405	0.145	0.1511	0.1564	0.1585	0.1576	0.1557
	38	0.2856	0.2423	0.2102	0.1927	0.1899	0.1888	0.1854	0.1808	0.1725	0.1639	0.1591	0.1578		38	0.1888	0.2009	0.199	0.1878	0.1835	0.1812	0.1694	0.1616	0.1578	0.1561	0.1555	0.1556		38	0.1143	0.1216	0.1303	0.1376	0.1394	0.1404	0.1457	0.1517	0.1565	0.1584	0.1577	0.1561
	39	0.2811	0.2376	0.2064	0.1903	0.188	0.1871	0.1845	0.18	0.1714	0.1628	0.1582	0.1572		39	0.1881	0.2001	0.1975	0.1858	0.1815	0.1792	0.168	0.1612	0.1584	0.1572	0.1566	0.1564		39	0.1144	0.1219	0.1309	0.1382	0.14	0.141	0.1463	0.1522	0.1568	0.1587	0.1581	0.1566
	40	0.2781	0.2348	0.2045	0.1893	0.1872	0.1864	0.1841	0.1795	0.1707	0.1621	0.1577	0.1572		40	0.1864	0.1974	0.1943	0.1833	0.1794	0.1773	0.1672	0.1615	0.1593	0.1582	0.1571	0.1564		40	0.1141	0.1218	0.1312	0.139	0.1409	0.1418	0.147	0.1527	0.157	0.1586	0.1576	0.1558
	41	0.2768	0.2338	0.204	0.1894	0.1874	0.1866	0.1842	0.1792	0.1702	0.1616	0.1574	0.1573		41	0.1856	0.1969	0.1942	0.1834	0.1795	0.1774	0.1671	0.1608	0.1579	0.1564	0.1552	0.1547		41	0.1139	0.1217	0.1316	0.1398	0.1417	0.1426	0.1471	0.1521	0.1561	0.1575	0.1563	0.1545
	42	0.2765	0.2338	0.2044	0.1902	0.1883	0.1875	0.1848	0.1792	0.1699	0.1612	0.1568	0.1563		42	0.1857	0.1976	0.1952	0.1843	0.1803	0.1781	0.1674	0.1608	0.1577	0.156	0.1548	0.1543		42	0.1137	0.1219	0.1325	0.1411	0.143	0.1439	0.1481	0.1526	0.1561	0.1569	0.1553	0.1535
	43	0.2771	0.2346	0.2056	0.1916	0.1896	0.1888	0.1856	0.1795	0.1699	0.1613	0.1568	0.156		43	0.1861	0.1983	0.1962	0.1853	0.1812	0.179	0.168	0.1614	0.1583	0.1565	0.1551	0.1546		43	0.1136	0.1227	0.1343	0.1428	0.1444	0.1452	0.1489	0.1532	0.1565	0.157	0.1553	0.1534
	44	0.2783	0.2361	0.2075	0.1936	0.1916	0.1907	0.1868	0.1797	0.1697	0.1611	0.1568	0.156		44	0.1861	0.1987	0.1971	0.1866	0.1825	0.1803	0.1691	0.1623	0.1592	0.1574	0.156	0.1553		44	0.1138	0.1244	0.1373	0.1456	0.147	0.1477	0.1508	0.1549	0.1579	0.1582	0.1563	0.1542
	45	0.2802	0.2385	0.2103	0.1965	0.1943	0.1933	0.1886	0.1806	0.17	0.1614	0.1572	0.1564		45	0.186	0.199	0.1977	0.1868	0.1826	0.1803	0.1688	0.1623	0.1596	0.1582	0.1569	0.156		45	0.1138	0.1234	0.1345	0.1417	0.1431	0.1437	0.1479	0.1533	0.1572	0.1581	0.1563	0.1542
	46	0.2831	0.2422	0.2143	0.2	0.1974	0.1963	0.19	0.1808	0.1697	0.1609	0.1568	0.1561		46	0.1858	0.1995	0.1985	0.1873	0.1829	0.1805	0.1689	0.1623	0.1595	0.1579	0.1567	0.156		46	0.1128	0.1207	0.1299	0.1366	0.1382	0.1391	0.1446	0.1513	0.1561	0.1577	0.1565	0.1545
	47	0.2876	0.2475	0.2196	0.2044	0.2014	0.2	0.1921	0.1814	0.1693	0.1603	0.1562	0.1558		47	0.1857	0.1997	0.1985	0.1866	0.1821	0.1796	0.1681	0.1617	0.1588	0.1572	0.1562	0.1559		47	0.1115	0.1182	0.1266	0.1336	0.1355	0.1365	0.1432	0.1506	0.1557	0.1576	0.1569	0.1555
	48	0.294	0.2547	0.2262	0.2095	0.206	0.2042	0.1944	0.1822	0.1692	0.1596	0.1554	0.155		48	0.1855	0.1993	0.1973	0.1849	0.1804	0.178	0.1673	0.1621	0.16	0.1584	0.1571	0.1567		48	0.111	0.1174	0.1255	0.1327	0.1347	0.1359	0.1431	0.1506	0.1555	0.1571	0.1563	0.1547
	49	0.3013	0.2623	0.2329	0.2148	0.2107	0.2086	0.197	0.1835	0.1696	0.1595	0.1553	0.155		49	0.1851	0.1982	0.1954	0.1828	0.1785	0.1762	0.1665	0.1625	0.1612	0.1596	0.158	0.1572		49	0.1106	0.1169	0.125	0.1326	0.1348	0.1361	0.1436	0.1509	0.1558	0.1577	0.1569	0.1553
	50	0.3086	0.2696	0.2392	0.219	0.2141	0.2115	0.1977	0.183	0.1691	0.1593	0.1555	0.1557		50	0.1851	0.1973	0.1937	0.1813	0.1771	0.175	0.1663	0.1628	0.1613	0.1595	0.1579	0.1572		50	0.1103	0.1165	0.1248	0.1329	0.1354	0.1368	0.1447	0.1518	0.1565	0.1585	0.1578	0.1559
	51	0.3173	0.2772	0.2454	0.2232	0.2175	0.2146	0.1987	0.1828	0.1686	0.1592	0.1557	0.156		51	0.1835	0.1954	0.1916	0.1792	0.1751	0.1729	0.1639	0.1602	0.1592	0.1582	0.1574	0.1573		51	0.11	0.1162	0.1247	0.1334	0.1361	0.1376	0.1456	0.1522	0.1561	0.1576	0.1571	0.1556
	52	0.3265	0.2851	0.2513	0.2267	0.2203	0.2169	0.1993	0.1825	0.1682	0.159	0.1557	0.156		52	0.1821	0.1937	0.1899	0.1779	0.174	0.1719	0.1636	0.1607	0.1602	0.1592	0.1583	0.1582		52	0.1097	0.116	0.1249	0.1343	0.1371	0.1386	0.1467	0.1527	0.156	0.1572	0.1568	0.1557
	53	0.333	0.2899	0.2538	0.2266	0.2195	0.2158	0.1971	0.1805	0.1666	0.1577	0.1548	0.1554		53	0.1808	0.1922	0.1885	0.177	0.1733	0.1714	0.1639	0.1618	0.1615	0.1605	0.1591	0.1586		53	0.1095	0.1159	0.1255	0.1356	0.1386	0.1402	0.1479	0.1533	0.1559	0.1569	0.1566	0.1558
	54	0.3367	0.2921	0.2542	0.2252	0.2177	0.2138	0.1949	0.1786	0.1653	0.1569	0.1545	0.1557		54	0.1797	0.1909	0.1873	0.1763	0.1727	0.1709	0.1638	0.1617	0.1612	0.1599	0.1585	0.1578		54	0.1093	0.1161	0.1267	0.1378	0.1409	0.1425	0.1498	0.1542	0.156	0.1563	0.1557	0.1552
	55	0.3402	0.2925	0.251	0.2202	0.2126	0.2088	0.1909	0.1762	0.1642	0.1566	0.1544	0.1558		55	0.1786	0.1897	0.1863	0.1756	0.1722	0.1704	0.1639	0.1624	0.1622	0.1607	0.1586	0.1575		55	0.1091	0.1168	0.1289	0.141	0.1442	0.1458	0.1523	0.1556	0.1566	0.1566	0.1559	0.1553
	56	0.3296	0.2811	0.2397	0.2109	0.2042	0.2009	0.1856	0.173	0.1625	0.1558	0.1539	0.1552		56	0.1775	0.1886	0.1857	0.1757	0.1725	0.1709	0.1648	0.1637	0.1636	0.1618	0.1593	0.1576		56	0.1091	0.1179	0.1318	0.1449	0.1481	0.1496	0.1551	0.1573	0.1577	0.1577	0.157	0.1561
	57	0.3056	0.26	0.2238	0.2002	0.195	0.1924	0.1804	0.1698	0.1605	0.1549	0.1539	0.1556		57	0.1765	0.1877	0.1855	0.1764	0.1734	0.1718	0.1657	0.1639	0.1632	0.1614	0.1594	0.1581		57	0.1091	0.1189	0.1343	0.1479	0.151	0.1524	0.1571	0.1584	0.1583	0.1583	0.1577	0.1567
	58	0.2979	0.2529	0.2182	0.1965	0.1917	0.1894	0.1786	0.1688	0.1602	0.1554	0.1546	0.1561		58	0.1755	0.1871	0.1858	0.1776	0.1748	0.1733	0.1673	0.1653	0.1641	0.1621	0.1599	0.1584		58	0.109	0.1193	0.1351	0.1487	0.1516	0.1529	0.1572	0.1579	0.1574	0.1573	0.1568	0.1559
	59	0.296	0.2509	0.2166	0.1953	0.1908	0.1885	0.178	0.1684	0.1601	0.1553	0.1545	0.1557		59	0.1747	0.1869	0.1867	0.1792	0.1765	0.1751	0.1693	0.1673	0.166	0.1634	0.1606	0.1587		59	0.1089	0.1192	0.1349	0.1481	0.151	0.1523	0.1565	0.1573	0.1569	0.1569	0.1562	0.1553
	60	0.2953	0.25	0.2158	0.1949	0.1905	0.1883	0.1781	0.1685	0.16	0.1551	0.1541	0.1551		60	0.1741	0.1874	0.1885	0.1816	0.1788	0.1773	0.171	0.1683	0.1664	0.1637	0.1609	0.159		60	0.1086	0.1186	0.1338	0.1466	0.1494	0.1507	0.1552	0.1565	0.1563	0.1561	0.1551	0.1542
	61	0.295	0.2495	0.2154	0.1946	0.1902	0.188	0.1776	0.168	0.1594	0.1545	0.1537	0.1549		61	0.1739	0.1886	0.1912	0.1846	0.1818	0.1802	0.1738	0.1709	0.1684	0.165	0.1617	0.1595		61	0.1079	0.1174	0.1319	0.1445	0.1474	0.1487	0.1536	0.1553	0.1556	0.1559	0.1553	0.1547
	62	0.2949	0.2493	0.2154	0.1948	0.1904	0.1882	0.1777	0.168	0.1595	0.1545	0.1536	0.1548		62	0.1741	0.1902	0.1937	0.187	0.1841	0.1825	0.1759	0.1729	0.1699	0.1659	0.1622	0.1596		62	0.1073	0.1162	0.1301	0.1425	0.1454	0.1468	0.1521	0.1542	0.1547	0.1553	0.1552	0.155
	63	0.2951	0.2495	0.2159	0.1956	0.1912	0.189	0.1782	0.1683	0.1598	0.1549	0.1541	0.1554		63	0.1746	0.1918	0.1956	0.1882	0.1849	0.1832	0.1756	0.172	0.1692	0.1657	0.1626	0.1603		63	0.1068	0.1152	0.1284	0.1406	0.1436	0.1451	0.151	0.1536	0.1543	0.1553	0.1556	0.1558
	64	0.2958	0.2501	0.2168	0.1966	0.192	0.1897	0.1785	0.1683	0.1596	0.1547	0.1541	0.1556		64	0.1744	0.1917	0.195	0.1873	0.1841	0.1823	0.1749	0.1717	0.1693	0.166	0.1631	0.161		64	0.1064	0.1143	0.1271	0.1392	0.1423	0.1438	0.15	0.1526	0.1536	0.1554	0.1566	0.1568
	65	0.2975	0.2519	0.2187	0.198	0.1931	0.1907	0.1789	0.1683	0.1593	0.1542	0.1538	0.1556		65	0.1737	0.1903	0.1932	0.1856	0.1824	0.1807	0.1734	0.1706	0.1688	0.1661	0.1636	0.1615		65	0.106	0.1136	0.1261	0.1384	0.1415	0.1431	0.1497	0.1524	0.1536	0.1554	0.1566	0.1565
	66	0.3013	0.2554	0.2219	0.2	0.1947	0.1921	0.1795	0.1688	0.1598	0.1549	0.1546	0.1563		66	0.1728	0.1889	0.1915	0.1842	0.1812	0.1796	0.1727	0.17	0.1683	0.1658	0.1634	0.1615		66	0.1057	0.1131	0.1256	0.138	0.1413	0.143	0.1498	0.1526	0.1537	0.1553	0.156	0.1556
	67	0.3094	0.2614	0.2253	0.2011	0.1954	0.1925	0.1792	0.1685	0.1598	0.1553	0.1553	0.1572		67	0.1719	0.1877	0.1904	0.1834	0.1805	0.1789	0.1722	0.1697	0.1679	0.165	0.1623	0.1606		67	0.1053	0.1128	0.1253	0.1381	0.1415	0.1432	0.15	0.1525	0.1534	0.1548	0.1555	0.1553
	68	0.3163	0.2658	0.2269	0.2008	0.1948	0.1918	0.1784	0.1681	0.1598	0.1553	0.1548	0.1565		68	0.171	0.187	0.19	0.1827	0.1795	0.1778	0.1705	0.1681	0.1668	0.1641	0.1614	0.1598		68	0.105	0.1125	0.1253	0.1385	0.142	0.1438	0.1508	0.1532	0.1538	0.1549	0.1553	0.1549
	69	0.3125	0.2621	0.2231	0.1974	0.1917	0.1888	0.1766	0.1673	0.1597	0.1556	0.1551	0.1568		69	0.1705	0.187	0.1901	0.1826	0.1792	0.1774	0.1698	0.1677	0.1666	0.164	0.1613	0.1598		69	0.1048	0.1124	0.1255	0.139	0.1426	0.1443	0.1509	0.1528	0.1534	0.1545	0.1549	0.1545
	70	0.3073	0.2568	0.2184	0.1939	0.1886	0.186	0.175	0.1661	0.1584	0.1543	0.1541	0.1561		70	0.1701	0.187	0.1902	0.1822	0.1787	0.1767	0.169	0.1671	0.1663	0.1639	0.1613	0.16		70	0.1045	0.1123	0.1259	0.1397	0.1433	0.1451	0.1517	0.1535	0.1539	0.1549	0.1551	0.1546
	71	0.3046	0.2536	0.2154	0.1917	0.1867	0.1843	0.1741	0.1654	0.1577	0.1536	0.1538	0.1563		71	0.1693	0.1863	0.1888	0.1793	0.1754	0.1733	0.1659	0.1652	0.1656	0.1639	0.1617	0.1606		71	0.1043	0.1123	0.1262	0.1403	0.1439	0.1456	0.1518	0.153	0.1531	0.1542	0.1549	0.1551
	72	0.3034	0.2518	0.2136	0.1905	0.1857	0.1835	0.174	0.1656	0.158	0.1541	0.1546	0.157		72	0.1684	0.1846	0.1854	0.1745	0.1705	0.1685	0.1622	0.1635	0.1652	0.1641	0.1621	0.1609		72	0.1041	0.1123	0.1265	0.1406	0.1441	0.1458	0.1517	0.1526	0.1528	0.1546	0.1561	0.1567
	73	0.3026	0.2506	0.2125	0.1899	0.1855	0.1834	0.1746	0.1665	0.1589	0.1551	0.1556	0.1579		73	0.1681	0.183	0.1813	0.1691	0.1651	0.1632	0.1586	0.1618	0.1649	0.1649	0.1633	0.1621		73	0.1039	0.1124	0.1268	0.1407	0.144	0.1457	0.151	0.1517	0.1521	0.1542	0.1557	0.1565
	74	0.3014	0.2494	0.2117	0.1898	0.1856	0.1836	0.1752	0.167	0.1594	0.1557	0.1564	0.1586		74	0.1632	0.1736	0.17	0.1592	0.1563	0.1549	0.1537	0.1596	0.164	0.1645	0.1631	0.1622		74	0.1035	0.1119	0.1262	0.14	0.1433	0.1449	0.1503	0.1512	0.1518	0.1541	0.1557	0.1565
	75	0.2998	0.2482	0.2111	0.1899	0.1858	0.1838	0.175	0.166	0.1583	0.1549	0.1558	0.1579		75	0.1588	0.1675	0.1638	0.1544	0.1521	0.1511	0.152	0.1592	0.1641	0.1646	0.1633	0.1624		75	0.1031	0.1112	0.1248	0.138	0.1412	0.1428	0.1483	0.1496	0.1506	0.1534	0.1556	0.1567
	76	0.2977	0.2471	0.211	0.1907	0.1867	0.1848	0.1759	0.1666	0.1588	0.1555	0.1561	0.1581		76	0.1568	0.1651	0.1616	0.1529	0.1508	0.1501	0.152	0.16	0.165	0.1653	0.1638	0.1624		76	0.1029	0.1106	0.1235	0.1361	0.1393	0.1408	0.1466	0.1484	0.1502	0.1537	0.1563	0.1576
	77	0.2954	0.2463	0.2118	0.1928	0.189	0.1872	0.1783	0.1686	0.1606	0.1572	0.1575	0.159		77	0.1561	0.1643	0.1608	0.1525	0.1507	0.1501	0.1533	0.1618	0.1665	0.1659	0.1636	0.1618		77	0.1026	0.1099	0.1222	0.1345	0.1377	0.1393	0.1457	0.1482	0.1505	0.1545	0.1572	0.1587
	78	0.2935	0.2466	0.2139	0.1952	0.1911	0.1891	0.1786	0.168	0.16	0.1567	0.1572	0.159		78	0.1559	0.1641	0.1606	0.1525	0.151	0.1506	0.1549	0.164	0.1685	0.1673	0.1642	0.1618		78	0.102	0.1091	0.1215	0.1343	0.1376	0.1394	0.1459	0.1483	0.1509	0.1551	0.1579	0.1592
	79	0.2932	0.2489	0.2179	0.1997	0.1956	0.1934	0.1817	0.1695	0.1601	0.156	0.1564	0.1585		79	0.1557	0.164	0.1605	0.1526	0.1512	0.1509	0.1555	0.1647	0.1689	0.1674	0.1642	0.1617		79	0.1017	0.1088	0.1215	0.1348	0.1383	0.14	0.1464	0.1483	0.1504	0.1546	0.1574	0.1588
	80	0.2952	0.2532	0.2232	0.2049	0.2006	0.1982	0.1851	0.1715	0.1609	0.1563	0.1566	0.1586		80	0.1555	0.1638	0.1604	0.1528	0.1515	0.1512	0.1561	0.1651	0.1692	0.1679	0.1649	0.1624		80	0.1014	0.1086	0.1216	0.1353	0.1389	0.1407	0.1471	0.1487	0.1504	0.1539	0.1562	0.1574
	81	0.2953	0.256	0.2267	0.2072	0.2022	0.1995	0.1851	0.1711	0.1607	0.1566	0.1573	0.1591		81	0.1552	0.1636	0.1603	0.1531	0.1519	0.1517	0.1565	0.1653	0.1691	0.1677	0.1649	0.1625		81	0.1011	0.1085	0.1221	0.1362	0.1398	0.1416	0.1479	0.1492	0.1505	0.1536	0.1556	0.1566
	82	0.295	0.2586	0.2299	0.2094	0.2041	0.2012	0.1858	0.1714	0.1613	0.1574	0.1581	0.1598		82	0.1548	0.1633	0.1603	0.1535	0.1525	0.1524	0.1574	0.1658	0.1693	0.1678	0.165	0.1625		82	0.1009	0.1085	0.1225	0.137	0.1407	0.1425	0.1487	0.1496	0.1505	0.1534	0.1554	0.1564
	83	0.2938	0.2579	0.2279	0.2065	0.2011	0.1982	0.1833	0.1697	0.1603	0.1568	0.1576	0.1593		83	0.1543	0.163	0.1603	0.154	0.153	0.153	0.1578	0.1657	0.1687	0.167	0.1643	0.1622		83	0.1006	0.1085	0.1229	0.1377	0.1416	0.1434	0.1496	0.1503	0.1508	0.1535	0.1555	0.1564
	84	0.2862	0.248	0.2184	0.1994	0.1949	0.1925	0.18	0.168	0.1593	0.1559	0.1564	0.1581		84	0.1538	0.1627	0.1604	0.1546	0.1537	0.1536	0.158	0.1654	0.168	0.1662	0.1637	0.1618		84	0.0945	0.1032	0.1182	0.1334	0.1373	0.1392	0.1454	0.146	0.1468	0.1499	0.152	0.1527
	85	0.2706	0.2355	0.2105	0.1952	0.1915	0.1895	0.1787	0.1678	0.1598	0.1565	0.1568	0.1582		85	0.1532	0.1624	0.1608	0.1555	0.1547	0.1546	0.1586	0.1654	0.1678	0.1661	0.1636	0.1616		85	0.1001	0.1084	0.1236	0.139	0.1429	0.1448	0.1506	0.1507	0.1513	0.1546	0.1569	0.1577
	86	0.2674	0.2352	0.2122	0.1972	0.1934	0.1913	0.1796	0.1681	0.1599	0.1568	0.1572	0.1586		86	0.1527	0.1623	0.1615	0.1568	0.156	0.1559	0.1594	0.1657	0.1681	0.1666	0.1644	0.1625		86	0.0999	0.1083	0.1239	0.1397	0.1436	0.1455	0.1511	0.1505	0.1505	0.1535	0.156	0.157
	87	0.2678	0.2383	0.2161	0.2003	0.1961	0.1937	0.1807	0.168	0.1594	0.1564	0.1571	0.1588		87	0.1521	0.1623	0.1623	0.1578	0.1569	0.1567	0.1596	0.1652	0.1672	0.1658	0.1641	0.1627		87	0.0996	0.1083	0.1242	0.1404	0.1444	0.1463	0.1518	0.1511	0.1508	0.1534	0.1559	0.157
	88	0.2694	0.242	0.2199	0.2029	0.1982	0.1957	0.1816	0.1686	0.16	0.1573	0.1581	0.1597		88	0.1515	0.1623	0.1629	0.1584	0.1574	0.1571	0.1596	0.1649	0.1669	0.1659	0.1645	0.1634		88	0.0994	0.1082	0.1244	0.141	0.145	0.1469	0.1522	0.1512	0.1508	0.1535	0.1559	0.157
	89	0.2568	0.233	0.2122	0.1956	0.1909	0.1884	0.1745	0.1619	0.1538	0.1516	0.1528	0.1547		89	0.1513	0.1626	0.1633	0.1584	0.1572	0.1569	0.1591	0.1644	0.1665	0.1657	0.1646	0.1639		89	0.0991	0.1081	0.1246	0.1413	0.1453	0.1471	0.152	0.1508	0.1507	0.1536	0.1561	0.1571
	90	0.272	0.2464	0.2229	0.2039	0.1987	0.196	0.1815	0.169	0.1612	0.1589	0.1597	0.1609		90	0.152	0.1639	0.1643	0.1589	0.1576	0.1571	0.159	0.1639	0.1657	0.1649	0.1639	0.1633		90	0.0989	0.108	0.1249	0.1417	0.1457	0.1475	0.152	0.1508	0.1509	0.1541	0.1565	0.1572
	91	0.2725	0.2464	0.2219	0.2024	0.1972	0.1944	0.1801	0.1678	0.1604	0.1584	0.1594	0.161		91	0.1532	0.1652	0.1651	0.1592	0.1579	0.1574	0.1591	0.1638	0.1651	0.1637	0.1624	0.1617		91	0.0986	0.108	0.1252	0.1423	0.1462	0.148	0.1522	0.1509	0.1513	0.1546	0.1569	0.1575
	92	0.2713	0.2446	0.2196	0.2002	0.1951	0.1924	0.1786	0.1668	0.16	0.1583	0.1591	0.1603		92	0.1533	0.1652	0.1651	0.1592	0.1578	0.1574	0.1593	0.1641	0.1654	0.1638	0.1621	0.1611		92	0.0984	0.1079	0.1254	0.1425	0.1463	0.148	0.1517	0.1501	0.1508	0.1546	0.1571	0.1577
	93	0.2683	0.2411	0.2162	0.1976	0.1929	0.1903	0.1772	0.1659	0.1593	0.1577	0.1586	0.1599		93	0.1528	0.1647	0.1647	0.1591	0.1578	0.1574	0.1596	0.1644	0.1655	0.1638	0.162	0.1611		93	0.0981	0.1078	0.1256	0.1426	0.1463	0.1479	0.1513	0.1496	0.1507	0.155	0.1578	0.1586
	94	0.2641	0.237	0.2127	0.1953	0.1909	0.1886	0.1763	0.1652	0.1587	0.157	0.1581	0.1596		94	0.1522	0.1642	0.1645	0.1592	0.158	0.1577	0.1602	0.165	0.1659	0.1641	0.1621	0.161		94	0.0979	0.1078	0.1258	0.1427	0.1464	0.148	0.1513	0.1496	0.1507	0.1552	0.1582	0.1592
	95	0.2599	0.2331	0.2097	0.1934	0.1894	0.1872	0.1756	0.1649	0.1587	0.1573	0.1583	0.1595		95	0.1516	0.1639	0.1644	0.1595	0.1585	0.1583	0.1612	0.1662	0.167	0.165	0.1628	0.1613		95	0.0978	0.108	0.1261	0.1429	0.1465	0.148	0.1512	0.1497	0.1513	0.1562	0.1592	0.1599
	96	0.2561	0.2298	0.2075	0.1923	0.1884	0.1864	0.1751	0.1648	0.159	0.1579	0.1589	0.16		96	0.1511	0.1636	0.1646	0.1601	0.1592	0.159	0.1618	0.1663	0.1668	0.1649	0.1631	0.1618		96	0.0976	0.108	0.1262	0.1429	0.1465	0.1481	0.1515	0.1504	0.152	0.1565	0.1593	0.1598
	97	0.2532	0.2276	0.2063	0.1918	0.1881	0.186	0.1745	0.1641	0.1585	0.1577	0.1591	0.1603		97	0.1506	0.1635	0.1649	0.1608	0.1601	0.1599	0.1629	0.1668	0.1666	0.1644	0.1627	0.1618		97	0.0974	0.1078	0.1261	0.1425	0.146	0.1474	0.1502	0.1487	0.15	0.1545	0.1575	0.1585
	98	0.251	0.2264	0.2064	0.1927	0.189	0.1869	0.1752	0.1647	0.1592	0.1586	0.1601	0.1611		98	0.1502	0.1635	0.1654	0.1618	0.1612	0.1612	0.1645	0.1683	0.1676	0.1652	0.1634	0.1624		98	0.0971	0.1076	0.1258	0.1422	0.1456	0.1471	0.1498	0.1483	0.1494	0.1536	0.1567	0.158
	99	0.2498	0.2265	0.2076	0.194	0.1902	0.188	0.176	0.1657	0.1605	0.16	0.1615	0.1622		99	0.1499	0.1635	0.166	0.1631	0.1627	0.1627	0.1661	0.1694	0.1683	0.1656	0.1638	0.1629		99	0.0969	0.1074	0.1256	0.1419	0.1452	0.1467	0.1495	0.1483	0.1495	0.1536	0.1564	0.1576
	100	0.2496	0.2279	0.2099	0.1958	0.1916	0.1893	0.1763	0.1654	0.1602	0.1597	0.1611	0.1618		100	0.1496	0.1637	0.1668	0.1647	0.1646	0.1648	0.1686	0.1714	0.1694	0.1663	0.1644	0.1636		100	0.0967	0.1073	0.1254	0.1415	0.1448	0.1462	0.1492	0.1484	0.15	0.1541	0.1568	0.158
	101	0.2505	0.2297	0.2112	0.1961	0.1917	0.1892	0.176	0.1656	0.1606	0.1601	0.1612	0.1618		101	0.1494	0.164	0.1679	0.1666	0.1666	0.1669	0.1702	0.1718	0.1693	0.1664	0.1648	0.1643		101	0.0968	0.1074	0.1256	0.1417	0.1449	0.1464	0.1493	0.1484	0.1496	0.1536	0.1565	0.158
	102	0.2518	0.2306	0.2108	0.1948	0.1902	0.1878	0.1749	0.1654	0.1612	0.1609	0.162	0.1626		102	0.1492	0.1645	0.1694	0.1693	0.1697	0.17	0.1734	0.1741	0.1709	0.1676	0.166	0.1654		102	0.0975	0.1081	0.126	0.1415	0.1446	0.146	0.1489	0.1482	0.1497	0.1539	0.1569	0.1586
	103	0.2515	0.2293	0.2086	0.1924	0.1881	0.1857	0.1736	0.1648	0.1611	0.1608	0.1618	0.1624		103	0.1491	0.1652	0.1714	0.1727	0.1732	0.1736	0.1763	0.1756	0.1712	0.1672	0.1653	0.165		103	0.1005	0.1101	0.1271	0.142	0.145	0.1463	0.1493	0.1488	0.1503	0.1543	0.1572	0.1589
	104	0.2493	0.2266	0.2059	0.1905	0.1864	0.1843	0.1734	0.1654	0.1618	0.1613	0.1619	0.1623		104	0.1491	0.1663	0.1742	0.1766	0.1773	0.1778	0.1798	0.1778	0.1721	0.1674	0.1653	0.1648		104	0.1006	0.1101	0.1269	0.1416	0.1446	0.1459	0.149	0.1487	0.1501	0.154	0.1571	0.1591
	105	0.2476	0.2249	0.2045	0.1895	0.1856	0.1835	0.1727	0.1647	0.1614	0.1613	0.1623	0.1628		105	0.1495	0.1683	0.1778	0.1808	0.1812	0.1814	0.1818	0.1782	0.172	0.1672	0.165	0.1642		105	0.1031	0.1115	0.1272	0.1414	0.1444	0.1457	0.1493	0.1493	0.1507	0.1544	0.1576	0.1599
	106	0.247	0.2244	0.2043	0.1899	0.1862	0.1843	0.1738	0.166	0.1626	0.1625	0.1635	0.1638		106	0.1505	0.1712	0.1825	0.1858	0.186	0.186	0.1845	0.1789	0.1715	0.1666	0.1647	0.164		106	0.1013	0.1095	0.1258	0.1405	0.1437	0.1451	0.1492	0.1492	0.1504	0.154	0.1571	0.1596
	107	0.2466	0.2245	0.205	0.1913	0.1877	0.1857	0.1752	0.1672	0.1637	0.1635	0.1644	0.1645		107	0.1507	0.1724	0.1847	0.1879	0.1879	0.1878	0.1851	0.1786	0.1709	0.1662	0.1643	0.1634		107	0.0977	0.1076	0.1246	0.1398	0.1433	0.1448	0.1493	0.1491	0.1498	0.1533	0.1566	0.1593
	108	0.247	0.2255	0.2068	0.1936	0.19	0.188	0.1773	0.1691	0.1653	0.1648	0.1653	0.165		108	0.1505	0.173	0.1857	0.1886	0.1883	0.188	0.1845	0.1775	0.1701	0.1658	0.164	0.163		108	0.1002	0.1095	0.1259	0.1409	0.1443	0.1459	0.1507	0.1505	0.1509	0.1538	0.1564	0.1587
	109	0.248	0.2278	0.2102	0.1969	0.193	0.1908	0.1789	0.1701	0.166	0.1651	0.1654	0.165		109	0.15	0.1723	0.1844	0.187	0.1867	0.1864	0.1829	0.1761	0.1689	0.1649	0.1634	0.1624		109	0.1019	0.1099	0.1257	0.1408	0.1443	0.146	0.1513	0.1511	0.1513	0.154	0.1564	0.1587
	110	0.2504	0.2317	0.2149	0.2009	0.1966	0.1941	0.1811	0.1718	0.1675	0.1661	0.1659	0.1654		110	0.1492	0.1707	0.1822	0.1852	0.1851	0.1849	0.1817	0.175	0.1681	0.1644	0.163	0.1621		110	0.102	0.1104	0.1265	0.1421	0.1459	0.1477	0.1534	0.1529	0.1527	0.155	0.157	0.1589
	111	0.2536	0.2363	0.2193	0.2038	0.1988	0.1961	0.1821	0.1727	0.1682	0.1663	0.1656	0.1649		111	0.1481	0.1695	0.1821	0.1862	0.1863	0.1862	0.1826	0.1752	0.168	0.1643	0.163	0.1623		111	0.1009	0.1098	0.1263	0.1425	0.1466	0.1485	0.1544	0.1536	0.1531	0.1554	0.1575	0.1591
	112	0.2584	0.2417	0.2237	0.2058	0.2002	0.1971	0.1822	0.173	0.1688	0.167	0.1661	0.1653		112	0.1477	0.17	0.1841	0.1892	0.1893	0.189	0.1845	0.176	0.1685	0.1648	0.1635	0.1626		112	0.1041	0.1123	0.1283	0.1448	0.149	0.151	0.1564	0.1545	0.1535	0.1558	0.1579	0.1592
	113	0.2668	0.2486	0.227	0.2059	0.1997	0.1964	0.1813	0.1728	0.1691	0.1674	0.1664	0.1654		113	0.1474	0.1709	0.1867	0.1923	0.1922	0.1918	0.186	0.1765	0.1685	0.1648	0.1634	0.1626		113	0.1043	0.1114	0.1279	0.1461	0.1508	0.153	0.1589	0.1563	0.1547	0.1566	0.1583	0.1591
	114	0.273	0.2512	0.2253	0.2022	0.196	0.1927	0.1789	0.1718	0.1691	0.1679	0.167	0.1659		114	0.1473	0.1722	0.1894	0.1951	0.1947	0.1941	0.187	0.1763	0.1676	0.1638	0.1628	0.1625		114	0.1007	0.1092	0.1275	0.1483	0.1537	0.1562	0.1625	0.1589	0.1561	0.1573	0.1585	0.1591
	115	0.2606	0.2397	0.2161	0.1957	0.1904	0.1877	0.1765	0.1712	0.1692	0.1683	0.1674	0.1662		115	0.1477	0.174	0.1923	0.1975	0.1967	0.1959	0.1874	0.1759	0.167	0.1635	0.163	0.163		115	0.0951	0.1052	0.126	0.1488	0.1545	0.1571	0.163	0.1586	0.1553	0.1564	0.1577	0.1584
	116	0.2541	0.233	0.2105	0.192	0.1873	0.185	0.1758	0.1715	0.1697	0.1687	0.1675	0.1661		116	0.1479	0.1755	0.1944	0.1989	0.1977	0.1966	0.1871	0.1752	0.1667	0.1637	0.1637	0.164		116	0.0935	0.1045	0.1263	0.1495	0.1549	0.1574	0.1619	0.1568	0.1537	0.1553	0.1571	0.1581
	117	0.2523	0.231	0.2087	0.1909	0.1866	0.1845	0.1764	0.1727	0.1708	0.1696	0.1682	0.1666		117	0.1481	0.1767	0.1956	0.1992	0.1977	0.1964	0.1861	0.1742	0.1662	0.1638	0.1642	0.1649		117	0.0941	0.1054	0.1273	0.1496	0.1547	0.1569	0.1603	0.1549	0.1523	0.1545	0.1567	0.158
	118	0.2517	0.2304	0.2082	0.1909	0.1868	0.1849	0.1777	0.1744	0.1724	0.1708	0.1691	0.167		118	0.1483	0.1775	0.1963	0.1988	0.197	0.1955	0.1845	0.1725	0.1649	0.163	0.1639	0.165		118	0.0979	0.1082	0.1287	0.1494	0.154	0.1559	0.1584	0.1531	0.1511	0.154	0.1566	0.1582
	119	0.2514	0.2302	0.2081	0.1913	0.1875	0.1857	0.1792	0.176	0.1738	0.1721	0.1702	0.1678		119	0.1484	0.1779	0.1961	0.1978	0.1957	0.1941	0.1827	0.1708	0.1636	0.162	0.1631	0.1642		119	0.1	0.1101	0.1296	0.1484	0.1523	0.154	0.1555	0.1504	0.1492	0.1527	0.1558	0.1577
	120	0.2512	0.2302	0.2083	0.192	0.1884	0.1866	0.1803	0.1765	0.1734	0.1713	0.1697	0.1677		120	0.1483	0.1777	0.1953	0.1962	0.1939	0.1923	0.1808	0.1693	0.1627	0.1617	0.163	0.164		120	0.1049	0.1109	0.1258	0.1418	0.1454	0.1469	0.1489	0.1455	0.1462	0.1509	0.1548	0.1574
	121	0.2511	0.2303	0.2088	0.1929	0.1895	0.1878	0.1816	0.1775	0.1741	0.1718	0.1702	0.1682		121	0.1479	0.177	0.194	0.1943	0.1919	0.1902	0.1789	0.168	0.1623	0.1616	0.1626	0.1633		121	0.104	0.1095	0.1232	0.1381	0.1414	0.1429	0.1451	0.1427	0.1447	0.1503	0.1547	0.1576
	122	0.251	0.2306	0.2096	0.1943	0.191	0.1894	0.1831	0.1787	0.175	0.1725	0.1707	0.1684		122	0.1474	0.1761	0.1924	0.1922	0.1898	0.1881	0.1771	0.1666	0.1611	0.1606	0.1617	0.1626		122	0.1007	0.1052	0.1186	0.1335	0.1369	0.1384	0.1411	0.1398	0.1431	0.1495	0.154	0.1569
	123	0.251	0.2311	0.2108	0.1963	0.193	0.1915	0.1849	0.1797	0.1755	0.1728	0.1707	0.1681		123	0.1468	0.1751	0.1907	0.1902	0.1877	0.1861	0.1751	0.1648	0.1594	0.1592	0.1607	0.1619		123	0.0917	0.099	0.114	0.1296	0.1332	0.1347	0.138	0.1376	0.1421	0.1493	0.1542	0.1573
	124	0.2511	0.232	0.2126	0.1988	0.1957	0.1942	0.1871	0.181	0.1759	0.1727	0.1702	0.1673		124	0.1462	0.1741	0.1891	0.1882	0.1858	0.1841	0.1733	0.1631	0.158	0.1581	0.1598	0.1613		124	0.0902	0.0978	0.1126	0.1276	0.131	0.1325	0.1356	0.1359	0.1415	0.1495	0.1546	0.1576
	125	0.2513	0.2334	0.2153	0.2022	0.1991	0.1975	0.1898	0.1829	0.1772	0.1732	0.17	0.1666		125	0.1456	0.173	0.1875	0.1865	0.1841	0.1825	0.1718	0.162	0.1574	0.1577	0.1596	0.1612		125	0.0898	0.0973	0.1117	0.1262	0.1295	0.1309	0.134	0.1347	0.1409	0.1492	0.1541	0.1569
	126	0.252	0.2355	0.2188	0.2062	0.203	0.2012	0.1921	0.1836	0.1772	0.1731	0.1697	0.1662		126	0.145	0.172	0.1861	0.1851	0.1827	0.1811	0.1707	0.161	0.1564	0.1568	0.1587	0.1606		126	0.0905	0.0978	0.1117	0.1255	0.1285	0.1298	0.1325	0.1336	0.1403	0.1489	0.1538	0.1564
	127	0.2531	0.2386	0.2234	0.2109	0.2073	0.2054	0.1947	0.1846	0.1772	0.1729	0.1697	0.1663		127	0.1443	0.171	0.1848	0.1837	0.1814	0.1798	0.1696	0.1601	0.1557	0.1563	0.1585	0.1606		127	0.0907	0.0981	0.1118	0.1249	0.1277	0.1289	0.1314	0.1328	0.14	0.1489	0.154	0.1567
	128	0.2548	0.2427	0.229	0.2161	0.212	0.2098	0.1972	0.1856	0.1774	0.1729	0.1699	0.1667		128	0.1437	0.1701	0.1837	0.1827	0.1803	0.1787	0.1685	0.1593	0.1553	0.156	0.1583	0.1604		128	0.0933	0.1005	0.1135	0.1255	0.1279	0.1289	0.1308	0.1323	0.14	0.1493	0.1547	0.1574
	129	0.2572	0.2477	0.235	0.221	0.2163	0.2136	0.1987	0.1856	0.177	0.1728	0.1703	0.1675		129	0.143	0.1692	0.1827	0.1816	0.1793	0.1777	0.1674	0.1583	0.1546	0.1556	0.158	0.16		129	0.0989	0.1045	0.1157	0.1258	0.1277	0.1285	0.1298	0.1318	0.1402	0.1501	0.1557	0.1583
	130	0.2598	0.2527	0.2405	0.225	0.2197	0.2167	0.2001	0.1862	0.1776	0.1737	0.1716	0.1689		130	0.1424	0.1684	0.1818	0.1807	0.1782	0.1766	0.166	0.1568	0.1531	0.1545	0.1573	0.1595		130	0.1041	0.1083	0.1177	0.1261	0.1277	0.1283	0.1291	0.1313	0.1401	0.15	0.1558	0.1586
	131	0.2616	0.2561	0.2438	0.2268	0.2208	0.2174	0.1986	0.1837	0.1755	0.1726	0.1714	0.1693		131	0.1417	0.1676	0.1808	0.1794	0.1768	0.1751	0.1643	0.1553	0.1523	0.1543	0.1576	0.1601		131	0.1081	0.1105	0.1178	0.1248	0.1261	0.1267	0.1276	0.1303	0.1398	0.1501	0.1561	0.159
	132	0.2616	0.2568	0.2442	0.2263	0.22	0.2164	0.1973	0.1828	0.1753	0.1731	0.1724	0.1704		132	0.1411	0.1668	0.1798	0.1778	0.1751	0.1733	0.1624	0.1538	0.1514	0.154	0.1578	0.1606		132	0.1118	0.1113	0.1166	0.1228	0.1241	0.1246	0.1261	0.1298	0.1401	0.1508	0.1567	0.1594
	133	0.26	0.255	0.2419	0.2234	0.2169	0.2132	0.1937	0.1796	0.1732	0.1719	0.1718	0.1702		133	0.1405	0.166	0.1786	0.1761	0.1732	0.1714	0.1604	0.152	0.1499	0.1526	0.1567	0.1598		133	0.1036	0.104	0.1109	0.1187	0.1205	0.1213	0.1241	0.1291	0.1404	0.1515	0.1573	0.1596
	134	0.2574	0.2515	0.238	0.2196	0.2132	0.2096	0.1907	0.1773	0.1719	0.1715	0.1717	0.1703		134	0.1399	0.165	0.177	0.1739	0.171	0.1691	0.1585	0.1508	0.1492	0.1523	0.1565	0.1599		134	0.095	0.0982	0.107	0.1161	0.1183	0.1193	0.1231	0.1291	0.141	0.152	0.1574	0.1593
	135	0.2542	0.2473	0.2334	0.2153	0.209	0.2055	0.1876	0.1756	0.1714	0.1717	0.1721	0.1707		135	0.1391	0.1638	0.1751	0.1716	0.1686	0.1668	0.1564	0.1492	0.1479	0.151	0.1553	0.1588		135	0.0921	0.0962	0.1056	0.1152	0.1174	0.1185	0.1228	0.1294	0.1417	0.1529	0.1582	0.16
	136	0.2509	0.243	0.2287	0.2108	0.2047	0.2013	0.1843	0.1734	0.1703	0.1713	0.172	0.1706		136	0.1383	0.1624	0.1731	0.1694	0.1665	0.1647	0.1546	0.1475	0.1464	0.1497	0.1542	0.1582		136	0.0913	0.0959	0.1054	0.115	0.1173	0.1183	0.1228	0.1297	0.1423	0.1534	0.1588	0.1608
	137	0.2478	0.2389	0.2243	0.2065	0.2007	0.1975	0.1819	0.1724	0.1701	0.1713	0.1719	0.1704		137	0.1374	0.1611	0.1713	0.1675	0.1646	0.1629	0.1534	0.1471	0.1465	0.15	0.1546	0.1586		137	0.0925	0.0969	0.106	0.1152	0.1174	0.1184	0.1227	0.1297	0.1425	0.154	0.1595	0.1615
	138	0.245	0.2351	0.2198	0.202	0.1963	0.1933	0.1784	0.1698	0.1684	0.1701	0.1711	0.1699		138	0.1366	0.1598	0.1696	0.1658	0.163	0.1613	0.152	0.1459	0.1457	0.1496	0.1544	0.1585		138	0.0954	0.0988	0.1071	0.116	0.1181	0.1192	0.1233	0.1301	0.1427	0.1539	0.1594	0.1615
	139	0.2426	0.2315	0.2151	0.1976	0.1923	0.1894	0.1759	0.1685	0.1677	0.1698	0.1708	0.1697		139	0.1358	0.1586	0.1681	0.1644	0.1618	0.1602	0.1517	0.1462	0.1462	0.1499	0.1543	0.1579		139	0.098	0.1	0.1076	0.1164	0.1186	0.1196	0.1236	0.1301	0.1422	0.153	0.1585	0.161
	140	0.2401	0.2277	0.2108	0.1938	0.1888	0.1862	0.1738	0.1674	0.1671	0.1691	0.17	0.1689		140	0.135	0.1574	0.1667	0.1632	0.1606	0.1591	0.1505	0.1451	0.1454	0.1495	0.1542	0.1577		140	0.0968	0.0989	0.1072	0.1168	0.1192	0.1203	0.1245	0.1311	0.143	0.1534	0.1587	0.1614
	141	0.2368	0.2237	0.207	0.1914	0.1869	0.1845	0.1736	0.1679	0.1678	0.1696	0.1702	0.1689		141	0.1345	0.1567	0.1659	0.1627	0.1603	0.1588	0.1504	0.1451	0.1455	0.1498	0.1546	0.158		141	0.0943	0.0981	0.1077	0.118	0.1204	0.1215	0.1256	0.1321	0.144	0.1541	0.159	0.1615
	142	0.2338	0.2206	0.2046	0.1895	0.1851	0.1827	0.1716	0.1662	0.1666	0.1687	0.1695	0.1684		142	0.1335	0.1552	0.1646	0.1619	0.1597	0.1583	0.1501	0.1449	0.1456	0.1501	0.1551	0.1585		142	0.097	0.1012	0.1105	0.1197	0.1217	0.1226	0.1257	0.1318	0.1435	0.1536	0.1587	0.1614
	143	0.2326	0.2202	0.205	0.1901	0.1857	0.1832	0.1719	0.1665	0.1669	0.169	0.1697	0.1687		143	0.1328	0.1544	0.1642	0.1624	0.1603	0.159	0.1511	0.1459	0.1466	0.1512	0.1561	0.1594		143	0.1043	0.1067	0.1143	0.122	0.1235	0.1242	0.1263	0.1319	0.1434	0.1532	0.1582	0.161
	144	0.2316	0.2204	0.2062	0.1916	0.187	0.1845	0.1728	0.1673	0.1678	0.1697	0.1703	0.169		144	0.1322	0.1542	0.1647	0.1627	0.1603	0.1588	0.1498	0.1443	0.1456	0.1508	0.1564	0.1601		144	0.1082	0.1091	0.1149	0.1211	0.1223	0.1228	0.1248	0.1309	0.1427	0.1527	0.1579	0.1607
	145	0.2309	0.2209	0.2069	0.1908	0.1857	0.1829	0.1707	0.166	0.1676	0.1703	0.1711	0.1697		145	0.1316	0.1542	0.1657	0.1641	0.1616	0.16	0.1504	0.1447	0.1459	0.151	0.1565	0.1603		145	0.1101	0.1093	0.1136	0.1189	0.12	0.1204	0.1227	0.13	0.1432	0.1539	0.159	0.1614
	146	0.2297	0.221	0.2076	0.191	0.1857	0.1829	0.1705	0.1663	0.1683	0.1712	0.1719	0.1701		146	0.1314	0.1548	0.1676	0.1664	0.1638	0.1621	0.1517	0.1455	0.1464	0.1512	0.1567	0.1607		146	0.1014	0.1013	0.1074	0.1142	0.1157	0.1164	0.12	0.1284	0.1423	0.1535	0.1588	0.1611
	147	0.2271	0.2155	0.1988	0.1813	0.1764	0.1739	0.1641	0.1625	0.1662	0.1698	0.1709	0.1695		147	0.1309	0.1548	0.1681	0.1668	0.164	0.1622	0.1516	0.1456	0.1466	0.1512	0.1564	0.1604		147	0.0894	0.094	0.1028	0.1108	0.1126	0.1134	0.1182	0.1279	0.1427	0.1542	0.1594	0.1614
	148	0.2219	0.2077	0.1902	0.174	0.1697	0.1676	0.1603	0.1606	0.1651	0.1692	0.1706	0.1693		148	0.13	0.1521	0.1615	0.1571	0.154	0.1521	0.143	0.1401	0.1438	0.15	0.1558	0.1599		148	0.0918	0.0954	0.1029	0.1098	0.1114	0.1122	0.1173	0.1276	0.1428	0.1543	0.1593	0.1611
	149	0.2184	0.2034	0.1858	0.1704	0.1666	0.1647	0.1587	0.1601	0.1651	0.1693	0.1706	0.1691		149	0.1294	0.1508	0.1594	0.1543	0.1512	0.1494	0.141	0.1391	0.1437	0.1501	0.1557	0.1595		149	0.0953	0.097	0.1028	0.1088	0.1103	0.1111	0.1164	0.1273	0.1426	0.1541	0.1589	0.1606
	150	0.2163	0.2009	0.1834	0.1684	0.1648	0.1631	0.158	0.1601	0.1654	0.1694	0.1706	0.1691		150	0.1277	0.1473	0.1545	0.1495	0.1467	0.1451	0.1382	0.138	0.1435	0.1503	0.1558	0.1594		150	0.0948	0.0956	0.1009	0.1071	0.1087	0.1097	0.1159	0.1276	0.1433	0.1545	0.159	0.1605
	151	0.2144	0.1989	0.1814	0.1669	0.1634	0.1618	0.1576	0.1603	0.1658	0.1698	0.171	0.1694		151	0.1267	0.1456	0.1523	0.1474	0.1447	0.1432	0.1371	0.1376	0.1433	0.1498	0.155	0.1588		151	0.09	0.0918	0.0981	0.1052	0.1073	0.1084	0.116	0.1285	0.1445	0.1557	0.1601	0.1613
	152	0.2127	0.1971	0.1797	0.1656	0.1623	0.1609	0.1574	0.1606	0.1659	0.1692	0.1697	0.168		152	0.1259	0.1443	0.1507	0.1458	0.1433	0.1419	0.1365	0.1378	0.1439	0.1503	0.1553	0.159		152	0.0859	0.0888	0.096	0.1041	0.1064	0.1077	0.1155	0.1276	0.1432	0.1546	0.1596	0.1614
	153	0.2111	0.1955	0.1783	0.1645	0.1615	0.1601	0.1575	0.1614	0.1667	0.1697	0.1698	0.1677		153	0.1251	0.1431	0.1492	0.1445	0.1421	0.1408	0.1362	0.1382	0.1447	0.151	0.1558	0.1593		153	0.0834	0.0871	0.0951	0.1039	0.1065	0.1079	0.1162	0.1285	0.1438	0.1548	0.1596	0.1612
	154	0.2097	0.1941	0.177	0.1636	0.1608	0.1595	0.1578	0.1623	0.1679	0.1707	0.1705	0.1682		154	0.1243	0.1419	0.1479	0.1434	0.1411	0.1399	0.1361	0.139	0.1458	0.1521	0.1567	0.1602		154	0.0821	0.0864	0.0952	0.1049	0.1077	0.1093	0.118	0.1305	0.1455	0.1561	0.1604	0.1617
	155	0.2083	0.1928	0.1759	0.1629	0.1603	0.1591	0.1581	0.1633	0.1692	0.1721	0.1719	0.1694		155	0.1235	0.1408	0.1467	0.1424	0.1403	0.1393	0.1363	0.1395	0.1457	0.1512	0.1555	0.159		155	0.0819	0.0868	0.0965	0.1067	0.1096	0.1111	0.1197	0.1316	0.146	0.1559	0.1598	0.161
	156	0.2076	0.1919	0.1751	0.1624	0.16	0.159	0.1586	0.164	0.1695	0.1721	0.1717	0.169		156	0.1228	0.1398	0.1455	0.1416	0.1397	0.1388	0.1368	0.1407	0.1469	0.1519	0.1558	0.1589		156	0.0834	0.0892	0.0997	0.1101	0.1129	0.1144	0.1226	0.1343	0.1483	0.1576	0.1609	0.1618
	157	0.206	0.1906	0.1741	0.162	0.1597	0.1588	0.1592	0.1648	0.17	0.1722	0.1715	0.1688		157	0.122	0.1388	0.1444	0.1409	0.1394	0.1386	0.1376	0.1423	0.1487	0.1533	0.1566	0.1591		157	0.0887	0.0953	0.1056	0.1148	0.117	0.1182	0.1247	0.1354	0.149	0.1581	0.1613	0.1619
	158	0.205	0.1898	0.1735	0.1618	0.1597	0.1589	0.16	0.1659	0.171	0.1729	0.1721	0.1695		158	0.1213	0.1378	0.1435	0.1405	0.1392	0.1386	0.1385	0.1438	0.1502	0.1543	0.157	0.1589		158	0.1041	0.1082	0.1152	0.1213	0.1227	0.1234	0.1276	0.1365	0.1491	0.1579	0.161	0.1616
	159	0.2041	0.1891	0.173	0.1618	0.1599	0.1593	0.161	0.1674	0.1725	0.1743	0.1734	0.1707		159	0.1206	0.1368	0.1426	0.1403	0.1394	0.139	0.1398	0.1454	0.1513	0.1549	0.1572	0.1589		159	0.1217	0.1203	0.1227	0.1257	0.1264	0.1268	0.1297	0.1379	0.1502	0.1585	0.1614	0.1618
	160	0.2033	0.1885	0.1727	0.162	0.1603	0.1599	0.1624	0.169	0.1738	0.1754	0.1744	0.1715		160	0.1199	0.1359	0.1419	0.1405	0.1398	0.1396	0.1413	0.1471	0.1525	0.1555	0.1574	0.1588		160	0.1227	0.1204	0.1219	0.1244	0.125	0.1253	0.1283	0.137	0.1496	0.1581	0.161	0.1614
	161	0.2027	0.1881	0.1726	0.1624	0.161	0.1607	0.1641	0.1709	0.1755	0.1767	0.1751	0.1716		161	0.1192	0.1351	0.1414	0.141	0.1407	0.1407	0.1435	0.1496	0.1546	0.157	0.1585	0.1596		161	0.117	0.1152	0.1175	0.1207	0.1215	0.1219	0.1256	0.1353	0.1485	0.1572	0.1602	0.161
	162	0.2021	0.1878	0.1727	0.1631	0.162	0.1618	0.166	0.1731	0.1771	0.1774	0.175	0.1712		162	0.1184	0.1343	0.1411	0.1418	0.142	0.1422	0.1457	0.1515	0.1556	0.1573	0.1586	0.1598		162	0.1058	0.1063	0.1107	0.1155	0.1167	0.1174	0.1228	0.1342	0.1484	0.1574	0.1605	0.1614
	163	0.2017	0.1877	0.1729	0.164	0.1632	0.1632	0.168	0.1746	0.1777	0.1771	0.1742	0.1701		163	0.1178	0.1336	0.1411	0.1432	0.1438	0.1442	0.1486	0.1544	0.158	0.1589	0.1594	0.1599		163	0.1009	0.1023	0.1076	0.1133	0.1148	0.1157	0.1223	0.1348	0.1495	0.1585	0.1614	0.1621
	164	0.2015	0.1878	0.1735	0.1653	0.1648	0.1649	0.1703	0.1766	0.1789	0.1776	0.1743	0.1701		164	0.1172	0.1331	0.1414	0.1449	0.1458	0.1465	0.1516	0.1574	0.1599	0.1598	0.1598	0.1601		164	0.1005	0.1008	0.1056	0.1108	0.1124	0.1133	0.1209	0.1347	0.1501	0.1594	0.1623	0.1629
	165	0.2013	0.188	0.1742	0.1669	0.1667	0.167	0.173	0.1792	0.181	0.1793	0.1755	0.1707		165	0.1166	0.1327	0.1421	0.147	0.1484	0.1492	0.1546	0.16	0.1618	0.1609	0.1604	0.1606		165	0.1001	0.1002	0.1051	0.1107	0.1124	0.1134	0.1218	0.1363	0.1518	0.1609	0.1636	0.1642
	166	0.2014	0.1885	0.1753	0.1689	0.169	0.1695	0.1758	0.1815	0.1825	0.1802	0.1761	0.1711		166	0.1161	0.1327	0.1436	0.15	0.1515	0.1524	0.1575	0.1618	0.1624	0.1607	0.1599	0.1601		166	0.0982	0.0996	0.1052	0.1114	0.1133	0.1144	0.1234	0.138	0.1532	0.162	0.1649	0.1656
	167	0.2015	0.1892	0.1768	0.1714	0.1719	0.1725	0.1791	0.1839	0.1836	0.1803	0.1761	0.1713		167	0.1156	0.1326	0.1447	0.1522	0.1538	0.1547	0.1586	0.1609	0.1603	0.1586	0.1583	0.1593		167	0.1012	0.102	0.1072	0.1133	0.1152	0.1164	0.1257	0.1404	0.155	0.1627	0.1647	0.165
	168	0.2018	0.1901	0.1786	0.1745	0.1752	0.176	0.1828	0.1869	0.1855	0.1815	0.1771	0.1721		168	0.1153	0.1329	0.1466	0.155	0.1568	0.1576	0.1606	0.1613	0.1594	0.1572	0.1573	0.1589		168	0.1052	0.105	0.1096	0.1156	0.1177	0.119	0.1287	0.1434	0.1574	0.1643	0.1658	0.1656
	169	0.2023	0.1914	0.1811	0.1781	0.1792	0.1801	0.1865	0.1891	0.1863	0.1816	0.177	0.1722		169	0.1157	0.1339	0.1483	0.1569	0.1584	0.1591	0.161	0.1607	0.1584	0.1564	0.1569	0.1587		169	0.1092	0.108	0.1121	0.1182	0.1204	0.1217	0.1316	0.1461	0.1595	0.1658	0.1669	0.1664
	170	0.203	0.1931	0.1841	0.1826	0.1838	0.1848	0.1907	0.1921	0.1884	0.1831	0.1781	0.1728		170	0.1184	0.1359	0.1499	0.1579	0.1592	0.1597	0.161	0.1602	0.1577	0.1558	0.1565	0.1584		170	0.1126	0.1106	0.1147	0.1212	0.1235	0.1249	0.1351	0.1494	0.1618	0.1671	0.1676	0.1669
	171	0.204	0.1952	0.1879	0.1878	0.1892	0.1903	0.1956	0.1953	0.1898	0.1834	0.1778	0.1725		171	0.1172	0.1347	0.1486	0.1563	0.1574	0.1579	0.1586	0.1573	0.1549	0.1536	0.155	0.1576		171	0.1155	0.1133	0.1177	0.1247	0.1271	0.1286	0.1387	0.1522	0.1637	0.1682	0.1682	0.1673
	172	0.2052	0.198	0.1926	0.1938	0.1953	0.1963	0.2003	0.1981	0.1913	0.1842	0.1784	0.1729		172	0.1196	0.1353	0.1476	0.1543	0.1553	0.1557	0.1564	0.1553	0.1531	0.1523	0.1543	0.1573		172	0.1187	0.1166	0.1216	0.1292	0.1318	0.1332	0.1432	0.1558	0.1661	0.1695	0.1688	0.1675
	173	0.2067	0.2012	0.1981	0.2005	0.202	0.2029	0.2058	0.2021	0.1942	0.1862	0.1797	0.1737		173	0.116	0.1319	0.1442	0.1507	0.1515	0.1519	0.1522	0.1511	0.1497	0.1501	0.1529	0.1563		173	0.1234	0.1217	0.1273	0.1349	0.1373	0.1387	0.148	0.1597	0.1688	0.171	0.1695	0.1678
	174	0.2084	0.2051	0.2042	0.2074	0.2086	0.2093	0.2098	0.2038	0.1948	0.1864	0.1796	0.1733		174	0.1138	0.1302	0.142	0.1479	0.1487	0.1489	0.1494	0.1487	0.1479	0.1486	0.1516	0.1551		174	0.1316	0.1302	0.1356	0.1424	0.1445	0.1457	0.1538	0.1641	0.1716	0.1727	0.1704	0.1681
	175	0.2104	0.2094	0.2108	0.2145	0.2155	0.2159	0.2143	0.2061	0.1956	0.1863	0.1788	0.1724		175	0.1167	0.1316	0.1418	0.1467	0.1473	0.1475	0.1478	0.1472	0.1466	0.1477	0.1508	0.1543		175	0.146	0.1434	0.1466	0.1507	0.1519	0.1527	0.1588	0.1674	0.1737	0.1739	0.1709	0.1683
	176	0.2127	0.214	0.2173	0.221	0.2216	0.2216	0.2178	0.2077	0.1962	0.1864	0.1786	0.172		176	0.1151	0.1297	0.1396	0.144	0.1446	0.1448	0.1453	0.1454	0.1456	0.1473	0.1508	0.1541		176	0.168	0.1608	0.1591	0.1592	0.1596	0.16	0.1641	0.1711	0.1761	0.1755	0.1721	0.1691
	177	0.2152	0.2186	0.2231	0.2265	0.2267	0.2265	0.2211	0.2098	0.1978	0.1876	0.1793	0.1724		177	0.116	0.13	0.1392	0.1429	0.1433	0.1434	0.1437	0.1437	0.1441	0.1462	0.1498	0.1533		177	0.1906	0.1761	0.1683	0.1651	0.1649	0.1649	0.168	0.1741	0.1782	0.1768	0.1729	0.1696
	178	0.2181	0.2233	0.2282	0.2298	0.2291	0.2283	0.2201	0.2073	0.1949	0.1851	0.1775	0.1714		178	0.114	0.1287	0.1378	0.1412	0.1415	0.1416	0.1417	0.1417	0.1423	0.1448	0.1488	0.1526		178	0.1905	0.1744	0.1665	0.1642	0.1644	0.1647	0.1688	0.1751	0.1784	0.1764	0.1724	0.1692
	179	0.2208	0.2274	0.2322	0.2322	0.2307	0.2296	0.2198	0.2062	0.1937	0.1841	0.1768	0.1707		179	0.119	0.1317	0.1389	0.1411	0.1412	0.1413	0.1415	0.1418	0.1424	0.1449	0.1489	0.1528		179	0.1751	0.1634	0.1595	0.1609	0.1621	0.1629	0.169	0.1758	0.1788	0.1763	0.172	0.1687
	180	0.2232	0.2306	0.2349	0.2334	0.2315	0.2301	0.2192	0.2055	0.1933	0.1839	0.1767	0.1708		180	0.1149	0.1278	0.1356	0.1385	0.1388	0.1389	0.1397	0.1402	0.141	0.1437	0.1481	0.1524		180	0.1677	0.1578	0.1553	0.1585	0.1604	0.1616	0.1692	0.1765	0.1794	0.1768	0.1724	0.1691
	181	0.2249	0.2324	0.2352	0.2312	0.2285	0.2268	0.215	0.2018	0.1906	0.1821	0.1757	0.1704		181	0.1151	0.1268	0.1341	0.1369	0.1374	0.1376	0.1392	0.1403	0.1412	0.1437	0.1479	0.1521		181	0.1628	0.1519	0.1499	0.1554	0.1581	0.1597	0.1691	0.1771	0.1801	0.1772	0.1726	0.1691
	182	0.2262	0.2337	0.235	0.229	0.2259	0.224	0.2118	0.1992	0.1888	0.1811	0.1752	0.1704		182	0.1082	0.1224	0.1311	0.1349	0.1355	0.1359	0.1376	0.1386	0.1399	0.143	0.1477	0.1522		182	0.1544	0.1424	0.1426	0.1516	0.1553	0.1574	0.1686	0.1771	0.1798	0.1766	0.1719	0.1685
	183	0.2267	0.2322	0.2306	0.2229	0.2197	0.2178	0.2068	0.1961	0.1874	0.1806	0.1751	0.1702		183	0.1076	0.1217	0.1303	0.1341	0.1348	0.1352	0.1371	0.1382	0.1395	0.1427	0.1475	0.1518		183	0.1408	0.1326	0.1371	0.1497	0.1542	0.1567	0.1692	0.1779	0.1806	0.1772	0.1723	0.1684
	184	0.2269	0.2309	0.2275	0.2189	0.2158	0.2139	0.204	0.1948	0.1872	0.1809	0.1754	0.1705		184	0.1088	0.1228	0.1314	0.1352	0.136	0.1363	0.1378	0.1383	0.1393	0.1425	0.1474	0.1518		184	0.1345	0.129	0.136	0.1504	0.1552	0.1578	0.1706	0.1793	0.1818	0.1782	0.1728	0.1683
	185	0.2267	0.2294	0.2246	0.2155	0.2123	0.2105	0.2012	0.1927	0.1858	0.18	0.1749	0.1703		185	0.1122	0.1249	0.1328	0.1366	0.1374	0.1378	0.1393	0.1395	0.1401	0.1431	0.1478	0.152		185	0.1332	0.129	0.1373	0.1524	0.1572	0.1598	0.1721	0.1801	0.1821	0.1783	0.1729	0.1682
	186	0.2267	0.2282	0.2223	0.2125	0.2092	0.2074	0.1982	0.1903	0.1839	0.1782	0.173	0.1686		186	0.1138	0.127	0.1351	0.1383	0.1387	0.1388	0.1388	0.1383	0.1391	0.1426	0.1477	0.1519		186	0.1353	0.1316	0.1403	0.1553	0.16	0.1625	0.1739	0.1808	0.182	0.178	0.1727	0.168
	187	0.227	0.2277	0.2208	0.2102	0.2067	0.2047	0.1946	0.1866	0.1808	0.1758	0.1711	0.167		187	0.1176	0.129	0.1362	0.139	0.1393	0.1394	0.1391	0.1384	0.1394	0.143	0.1481	0.1523		187	0.1403	0.1362	0.1446	0.159	0.1634	0.1657	0.1761	0.1819	0.182	0.1775	0.1721	0.1675
	188	0.2274	0.2275	0.2197	0.2084	0.2048	0.2028	0.1925	0.1848	0.1796	0.175	0.1706	0.1667		188	0.1192	0.1288	0.1353	0.1383	0.1386	0.1387	0.1386	0.1382	0.1394	0.1432	0.1482	0.1522		188	0.1477	0.1423	0.1496	0.163	0.1671	0.1692	0.1784	0.1827	0.1819	0.1771	0.1718	0.1675
	189	0.2278	0.2274	0.2189	0.2069	0.2031	0.201	0.1907	0.1834	0.1788	0.1747	0.1707	0.167		189	0.1093	0.1213	0.1292	0.1325	0.1329	0.1331	0.1338	0.1347	0.1374	0.1421	0.1477	0.152		189	0.1563	0.1489	0.1547	0.167	0.1708	0.1727	0.1809	0.1844	0.1829	0.1777	0.1723	0.1678
	190	0.2282	0.2274	0.2182	0.2056	0.2016	0.1995	0.1891	0.1822	0.1779	0.174	0.1702	0.1666		190	0.1047	0.1181	0.1265	0.13	0.1305	0.1308	0.132	0.1336	0.1367	0.1418	0.1477	0.1523		190	0.1643	0.1547	0.1591	0.1705	0.174	0.1758	0.1831	0.1856	0.1831	0.1776	0.1721	0.1679
	191	0.2285	0.2274	0.2175	0.2042	0.2	0.1978	0.187	0.1804	0.1767	0.1733	0.1698	0.1666		191	0.1035	0.1168	0.125	0.1286	0.1292	0.1296	0.1313	0.1332	0.1365	0.1417	0.1479	0.1526		191	0.1703	0.1589	0.1625	0.1736	0.177	0.1787	0.1852	0.1867	0.1836	0.1776	0.1721	0.168
	192	0.2287	0.2273	0.2169	0.203	0.1987	0.1963	0.1856	0.1794	0.1762	0.1731	0.1699	0.1668		192	0.1029	0.1163	0.1248	0.1286	0.1293	0.1297	0.1315	0.1334	0.1367	0.142	0.1481	0.1525		192	0.1736	0.1615	0.1652	0.1763	0.1796	0.1813	0.1871	0.1879	0.1843	0.1782	0.1725	0.1681
	193	0.2288	0.2271	0.2162	0.2018	0.1973	0.195	0.1843	0.1787	0.176	0.1732	0.1702	0.1672		193	0.1026	0.1163	0.1251	0.1292	0.1299	0.1303	0.132	0.1339	0.1372	0.1426	0.1486	0.1529		193	0.1754	0.1635	0.1678	0.1791	0.1823	0.1838	0.1887	0.1885	0.1844	0.178	0.172	0.1674
	194	0.2286	0.2268	0.2154	0.2005	0.196	0.1936	0.1831	0.1782	0.1758	0.1732	0.1705	0.1675		194	0.1031	0.117	0.1262	0.1303	0.131	0.1313	0.1328	0.1344	0.1377	0.1427	0.1482	0.152		194	0.1775	0.1665	0.1713	0.1825	0.1855	0.1869	0.1907	0.1889	0.1835	0.1766	0.1707	0.1665
	195	0.2283	0.2263	0.2145	0.1993	0.1946	0.1922	0.182	0.1776	0.1755	0.1729	0.1704	0.1676		195	0.1056	0.1193	0.128	0.1315	0.132	0.1323	0.1334	0.1349	0.138	0.1428	0.1482	0.152		195	0.1821	0.1714	0.1758	0.1862	0.1889	0.1901	0.1928	0.1901	0.1841	0.1771	0.1713	0.1671
	196	0.2278	0.2256	0.2134	0.1979	0.1932	0.1908	0.1809	0.1772	0.1755	0.173	0.1703	0.1674		196	0.108	0.1216	0.1301	0.1331	0.1335	0.1336	0.1344	0.1357	0.1387	0.1434	0.1485	0.1522		196	0.1888	0.1771	0.18	0.189	0.1913	0.1923	0.1938	0.1905	0.1845	0.1776	0.172	0.1677
	197	0.2271	0.2247	0.2123	0.1965	0.1918	0.1893	0.1798	0.1769	0.1758	0.1733	0.1704	0.1673		197	0.1128	0.1249	0.1321	0.1343	0.1345	0.1345	0.1349	0.1361	0.139	0.1439	0.1491	0.153		197	0.1919	0.1788	0.181	0.1899	0.192	0.1929	0.1938	0.1899	0.1836	0.1771	0.1718	0.1677
	198	0.2262	0.2236	0.2109	0.1949	0.1902	0.1878	0.1787	0.1763	0.1755	0.1731	0.1702	0.167		198	0.1169	0.1272	0.133	0.1346	0.1348	0.1348	0.1353	0.1366	0.1397	0.1446	0.15	0.1542		198	0.185	0.1737	0.1781	0.1887	0.1911	0.1922	0.1934	0.1895	0.1832	0.1766	0.1715	0.1675
	199	0.2251	0.2224	0.2095	0.1933	0.1887	0.1863	0.1774	0.1755	0.1748	0.1723	0.1693	0.1661		199	0.1133	0.123	0.1296	0.1327	0.1332	0.1335	0.1349	0.1368	0.1401	0.1452	0.1507	0.1551		199	0.1756	0.1678	0.1748	0.1867	0.1893	0.1905	0.1921	0.1887	0.1827	0.1761	0.1709	0.1668
	200	0.2238	0.221	0.2079	0.1917	0.187	0.1847	0.1762	0.1748	0.1742	0.1714	0.168	0.1649		200	0.1006	0.1152	0.1255	0.1309	0.132	0.1325	0.1349	0.1372	0.1403	0.1446	0.1497	0.1544		200	0.171	0.1657	0.1745	0.1869	0.1895	0.1905	0.1915	0.1872	0.1808	0.1745	0.1695	0.1655
	201	0.2228	0.22	0.2068	0.1904	0.1858	0.1834	0.1753	0.1744	0.1741	0.1712	0.1679	0.1649		201	0.0994	0.1145	0.1255	0.1314	0.1327	0.1333	0.136	0.1384	0.1414	0.1453	0.1501	0.1547		201	0.1689	0.1653	0.1743	0.1862	0.1887	0.1897	0.1909	0.1869	0.181	0.1749	0.1698	0.1657
	202	0.2208	0.2177	0.2044	0.1882	0.1837	0.1814	0.1738	0.173	0.1725	0.1698	0.1669	0.1644		202	0.0989	0.1144	0.1259	0.1323	0.1336	0.1342	0.1368	0.1392	0.1421	0.146	0.1505	0.1547		202	0.1709	0.1662	0.1737	0.1849	0.1873	0.1884	0.1897	0.1861	0.1805	0.1748	0.1701	0.1659
	203	0.2193	0.216	0.2026	0.1865	0.182	0.1797	0.1726	0.1723	0.1719	0.1692	0.1662	0.1638		203	0.0987	0.1145	0.1264	0.1333	0.1347	0.1354	0.1382	0.1405	0.1433	0.147	0.1512	0.1551		203	0.1653	0.1581	0.1663	0.1795	0.1827	0.1842	0.1873	0.1847	0.1796	0.1742	0.1696	0.1654
	204	0.2175	0.2141	0.2007	0.1846	0.1802	0.178	0.1714	0.1716	0.1714	0.1686	0.1655	0.163		204	0.0985	0.1147	0.1272	0.1346	0.1361	0.1368	0.1396	0.1418	0.1444	0.1476	0.1513	0.1547		204	0.1554	0.1513	0.1623	0.1775	0.1812	0.183	0.1875	0.1856	0.1803	0.1745	0.1697	0.1655
	205	0.2157	0.2121	0.1988	0.1828	0.1784	0.1763	0.17	0.1704	0.1702	0.1676	0.1649	0.1628		205	0.0985	0.1151	0.1283	0.1361	0.1377	0.1384	0.1411	0.1431	0.1454	0.1483	0.1518	0.1551		205	0.1608	0.1557	0.1653	0.1792	0.1825	0.1839	0.187	0.184	0.1785	0.1731	0.1688	0.1652
	206	0.2138	0.2101	0.1968	0.181	0.1767	0.1747	0.1688	0.1696	0.1696	0.1669	0.1642	0.1625		206	0.0988	0.1159	0.1297	0.1379	0.1395	0.1402	0.1427	0.1443	0.1464	0.1492	0.1524	0.1553		206	0.1691	0.1615	0.1687	0.1811	0.1841	0.1854	0.1879	0.1841	0.1781	0.1723	0.1678	0.1644
	207	0.2118	0.208	0.1947	0.1792	0.175	0.1731	0.1678	0.1691	0.1693	0.1666	0.1641	0.1625		207	0.0997	0.1174	0.1319	0.1403	0.1418	0.1425	0.1446	0.1459	0.1477	0.1504	0.1534	0.1558		207	0.1759	0.1656	0.1707	0.1818	0.1846	0.1858	0.1877	0.1837	0.1778	0.1724	0.1682	0.1649
	208	0.2098	0.2059	0.1927	0.1775	0.1735	0.1716	0.1666	0.1677	0.1676	0.1653	0.1632	0.162		208	0.1023	0.1203	0.1349	0.143	0.1443	0.1448	0.1464	0.1474	0.149	0.1515	0.1543	0.1562		208	0.1784	0.1665	0.1705	0.1817	0.1847	0.1861	0.1886	0.1847	0.1787	0.1729	0.1685	0.1652
	209	0.2079	0.2039	0.1907	0.1759	0.1721	0.1703	0.166	0.1674	0.1673	0.1649	0.1629	0.1619		209	0.1071	0.1247	0.139	0.1462	0.1473	0.1477	0.1487	0.1493	0.1503	0.1524	0.155	0.1567		209	0.1771	0.1646	0.1684	0.1795	0.1823	0.1836	0.1858	0.1819	0.1764	0.1716	0.1678	0.1651
	210	0.2057	0.2017	0.1888	0.1744	0.1709	0.1692	0.1657	0.1671	0.1667	0.1643	0.1625	0.1616		210	0.1131	0.1294	0.1423	0.1485	0.1494	0.1497	0.1505	0.1509	0.1513	0.1528	0.155	0.1564		210	0.1729	0.1608	0.1651	0.1767	0.1797	0.181	0.1835	0.1801	0.1755	0.1715	0.1681	0.1655
	211	0.2036	0.1995	0.1869	0.1732	0.1699	0.1685	0.1658	0.1674	0.1667	0.1642	0.1623	0.1612		211	0.1174	0.1332	0.1452	0.1507	0.1514	0.1517	0.1525	0.1528	0.153	0.154	0.1558	0.1569		211	0.1672	0.1561	0.1612	0.1737	0.1769	0.1784	0.1816	0.1791	0.1754	0.1717	0.1682	0.1653
	212	0.2024	0.198	0.1854	0.1724	0.1696	0.1684	0.1667	0.1685	0.1673	0.164	0.1617	0.1605		212	0.121	0.1338	0.1449	0.1507	0.1516	0.152	0.1534	0.154	0.1541	0.1549	0.1567	0.1579		212	0.1611	0.1514	0.158	0.1719	0.1755	0.1772	0.1808	0.178	0.1739	0.1703	0.167	0.1644
	213	0.1994	0.1955	0.1836	0.1716	0.169	0.168	0.1666	0.1679	0.1663	0.1631	0.1609	0.1598		213	0.1099	0.1268	0.1416	0.15	0.1514	0.152	0.1543	0.1551	0.1549	0.1556	0.1574	0.1588		213	0.1557	0.1474	0.1556	0.1709	0.1749	0.1767	0.1808	0.1779	0.1737	0.1701	0.1669	0.1642
	214	0.1974	0.1936	0.1823	0.1716	0.1696	0.1688	0.1682	0.1693	0.167	0.1633	0.161	0.1598		214	0.1083	0.1268	0.1435	0.153	0.1546	0.1553	0.1575	0.1579	0.1573	0.1576	0.159	0.1601		214	0.1514	0.1447	0.1544	0.171	0.1752	0.1771	0.1811	0.178	0.1739	0.1705	0.1675	0.1647
	215	0.1955	0.1919	0.1816	0.1726	0.171	0.1704	0.1703	0.1707	0.1676	0.1637	0.1614	0.16		215	0.1065	0.1276	0.1474	0.1584	0.1601	0.1608	0.1625	0.1619	0.1602	0.1595	0.1601	0.1607		215	0.1489	0.1437	0.1548	0.1721	0.1764	0.1784	0.1822	0.1788	0.1747	0.1716	0.1686	0.1657
	216	0.1936	0.1905	0.1817	0.1743	0.1731	0.1727	0.1728	0.1723	0.1683	0.164	0.1618	0.1604		216	0.1049	0.1273	0.1481	0.1599	0.1618	0.1626	0.1646	0.1635	0.1609	0.1598	0.1603	0.1609		216	0.1488	0.145	0.1569	0.1744	0.1786	0.1805	0.1836	0.1796	0.1751	0.1718	0.1687	0.1658
	217	0.1919	0.1899	0.1831	0.1776	0.1768	0.1765	0.1761	0.1742	0.169	0.1642	0.1617	0.1603		217	0.1046	0.1269	0.1474	0.1593	0.1614	0.1624	0.1653	0.1646	0.162	0.1606	0.1607	0.1609		217	0.152	0.1491	0.1611	0.1777	0.1815	0.1831	0.1846	0.1793	0.1745	0.1713	0.1686	0.1659
	218	0.1903	0.1893	0.1843	0.1806	0.18	0.1798	0.1789	0.1757	0.1693	0.1638	0.1611	0.1597		218	0.1057	0.1279	0.1479	0.1599	0.1623	0.1634	0.1669	0.1664	0.1636	0.1616	0.1607	0.1602		218	0.1588	0.1559	0.1666	0.1817	0.1849	0.1862	0.1863	0.1802	0.1749	0.1714	0.1685	0.1656
	219	0.1887	0.1883	0.1841	0.1804	0.1798	0.1795	0.1781	0.1745	0.168	0.1628	0.1605	0.1593		219	0.1077	0.1294	0.1491	0.1614	0.1639	0.1651	0.169	0.1678	0.1638	0.1606	0.1593	0.1588		219	0.1679	0.1634	0.172	0.1851	0.1878	0.1888	0.1874	0.1804	0.175	0.1715	0.1685	0.1653
	220	0.1871	0.1875	0.1842	0.1811	0.1805	0.1802	0.1784	0.1741	0.1673	0.1621	0.16	0.1592		220	0.1089	0.13	0.1496	0.1626	0.1655	0.1669	0.1714	0.1701	0.1654	0.1618	0.16	0.1591		220	0.1741	0.1676	0.1746	0.1866	0.1889	0.1897	0.1871	0.1795	0.1739	0.1707	0.1681	0.1652
	221	0.1858	0.1871	0.1852	0.1829	0.1823	0.182	0.1797	0.1745	0.1672	0.162	0.1601	0.1593		221	0.1074	0.1288	0.1491	0.1634	0.1667	0.1683	0.1737	0.1725	0.1678	0.1637	0.1614	0.16		221	0.1721	0.166	0.1739	0.1864	0.1887	0.1894	0.1864	0.1786	0.1732	0.1704	0.1679	0.1649
	222	0.1843	0.1867	0.1863	0.1851	0.1847	0.1843	0.1813	0.175	0.167	0.1617	0.1599	0.1594		222	0.1046	0.1271	0.1488	0.1647	0.1685	0.1703	0.176	0.1741	0.1688	0.1646	0.1624	0.1608		222	0.1672	0.1638	0.1739	0.1869	0.1891	0.1897	0.1861	0.1783	0.1734	0.1708	0.1681	0.1648
	223	0.1832	0.1871	0.1887	0.1885	0.188	0.1876	0.1835	0.1758	0.1668	0.161	0.1591	0.159		223	0.1028	0.1267	0.1499	0.1672	0.1712	0.1732	0.1789	0.1762	0.17	0.1656	0.1634	0.1617		223	0.1693	0.1678	0.1777	0.189	0.1905	0.1907	0.1856	0.1776	0.173	0.1705	0.1678	0.1644
	224	0.182	0.1872	0.1907	0.1916	0.191	0.1905	0.1853	0.1764	0.1669	0.161	0.159	0.1587		224	0.1052	0.1294	0.1528	0.1704	0.1745	0.1764	0.1817	0.1782	0.1714	0.1664	0.1634	0.1611		224	0.1751	0.1731	0.1816	0.1905	0.1913	0.1911	0.1847	0.1767	0.1729	0.1709	0.1682	0.1645
	225	0.1806	0.1869	0.1921	0.1937	0.1931	0.1925	0.1863	0.1765	0.1667	0.161	0.1593	0.1591		225	0.1073	0.1321	0.156	0.1739	0.178	0.1799	0.1845	0.1801	0.1728	0.1673	0.1638	0.1612		225	0.1851	0.1811	0.1859	0.1912	0.1911	0.1905	0.183	0.1753	0.172	0.1703	0.1678	0.1643
	226	0.1791	0.1861	0.1926	0.1948	0.1941	0.1934	0.1864	0.1761	0.1664	0.1612	0.1599	0.1598		226	0.1117	0.1362	0.1596	0.1773	0.1813	0.1831	0.1871	0.1818	0.1737	0.1679	0.1644	0.1618		226	0.1952	0.1863	0.1863	0.1887	0.1881	0.1874	0.18	0.1733	0.1711	0.1698	0.1672	0.1637
	227	0.1774	0.1848	0.1921	0.1946	0.1938	0.193	0.1855	0.1748	0.165	0.1601	0.1591	0.1595		227	0.1177	0.14	0.1619	0.1788	0.1826	0.1842	0.187	0.1806	0.1723	0.167	0.164	0.1617		227	0.1969	0.1827	0.1802	0.1825	0.1822	0.1817	0.1759	0.1711	0.1705	0.1701	0.1677	0.1643
	228	0.1757	0.1831	0.1908	0.1932	0.1924	0.1915	0.1837	0.1729	0.1636	0.1593	0.159	0.1597		228	0.1178	0.1383	0.1602	0.1781	0.1821	0.1839	0.1871	0.1809	0.1728	0.1678	0.1648	0.1625		228	0.1933	0.1784	0.1758	0.1784	0.1783	0.1779	0.1731	0.1697	0.1699	0.1696	0.1672	0.1638
	229	0.1739	0.1811	0.1886	0.1907	0.1897	0.1888	0.1809	0.1705	0.1617	0.158	0.158	0.159		229	0.1083	0.1322	0.1569	0.1766	0.1809	0.1828	0.1861	0.18	0.1724	0.168	0.1655	0.1632		229	0.1941	0.1775	0.1736	0.1756	0.1755	0.1752	0.1711	0.1686	0.1694	0.1693	0.1669	0.1637
	230	0.1721	0.1788	0.1857	0.1874	0.1864	0.1855	0.1777	0.1679	0.1601	0.1572	0.1576	0.1588		230	0.1085	0.1317	0.1564	0.1763	0.1807	0.1826	0.1858	0.1795	0.1718	0.1673	0.1647	0.1626		230	0.1914	0.1742	0.17	0.1721	0.1722	0.172	0.169	0.1678	0.1694	0.1697	0.1673	0.1638
	231	0.1704	0.1763	0.1825	0.1836	0.1825	0.1816	0.1742	0.1651	0.1581	0.1558	0.1568	0.1586		231	0.1057	0.1292	0.1541	0.1736	0.1777	0.1794	0.1817	0.1756	0.169	0.1654	0.1633	0.1615		231	0.1857	0.1689	0.1652	0.168	0.1684	0.1685	0.1669	0.1673	0.1698	0.1705	0.1682	0.1645
	232	0.1687	0.1739	0.1791	0.1798	0.1786	0.1778	0.1707	0.1623	0.1559	0.1544	0.1562	0.1586		232	0.1016	0.1259	0.1513	0.1706	0.1744	0.176	0.1783	0.173	0.1676	0.165	0.1633	0.1615		232	0.1786	0.1628	0.1601	0.164	0.1648	0.165	0.165	0.1666	0.1697	0.1706	0.1683	0.1645
	233	0.167	0.1715	0.1758	0.1759	0.1748	0.1739	0.1673	0.1597	0.1545	0.154	0.1562	0.1586		233	0.0983	0.1232	0.149	0.168	0.1718	0.1733	0.1753	0.1703	0.1657	0.1639	0.1628	0.1613		233	0.1709	0.1564	0.1548	0.16	0.1613	0.1618	0.1634	0.1662	0.1697	0.1704	0.1682	0.1645
	234	0.1655	0.1692	0.1726	0.1723	0.1711	0.1703	0.1641	0.1574	0.1532	0.1535	0.1561	0.1587		234	0.0959	0.1213	0.1473	0.166	0.1695	0.171	0.1728	0.1683	0.1646	0.1635	0.1627	0.1613		234	0.1637	0.1504	0.15	0.1565	0.1583	0.1591	0.1624	0.1664	0.1704	0.1711	0.1687	0.165
	235	0.1641	0.1672	0.1699	0.1691	0.168	0.1672	0.1615	0.1556	0.1523	0.1531	0.1561	0.1587		235	0.0943	0.1197	0.1451	0.1628	0.1661	0.1674	0.1693	0.1659	0.1636	0.1634	0.163	0.1615		235	0.1572	0.1452	0.146	0.1538	0.156	0.1571	0.1618	0.1669	0.1712	0.1715	0.1687	0.1648
	236	0.1629	0.1655	0.1674	0.1661	0.1649	0.1641	0.1589	0.1536	0.151	0.1525	0.1558	0.1586		236	0.0932	0.1185	0.1433	0.1602	0.1633	0.1645	0.1663	0.1637	0.1623	0.1627	0.1624	0.1612		236	0.1517	0.1408	0.1427	0.1517	0.1544	0.1558	0.1619	0.1678	0.1721	0.1721	0.169	0.1649
	237	0.1627	0.1646	0.1656	0.1639	0.1627	0.1619	0.1571	0.1525	0.1507	0.1527	0.1563	0.159		237	0.0926	0.1178	0.142	0.1581	0.161	0.1622	0.1641	0.1623	0.1619	0.1627	0.1624	0.1611		237	0.1473	0.1373	0.1402	0.1505	0.1536	0.1552	0.1626	0.1688	0.1725	0.1716	0.1679	0.1638
	238	0.1636	0.164	0.1639	0.1616	0.1603	0.1595	0.1551	0.1516	0.1509	0.1536	0.1572	0.1598		238	0.0927	0.1175	0.1412	0.1564	0.159	0.1601	0.1619	0.1609	0.1614	0.1627	0.1626	0.1614		238	0.144	0.1349	0.1388	0.1501	0.1536	0.1554	0.1635	0.1697	0.1728	0.1714	0.1676	0.1637
	239	0.1617	0.1623	0.1618	0.1593	0.158	0.1573	0.1532	0.1497	0.1489	0.1517	0.1557	0.1587		239	0.0935	0.118	0.1409	0.1551	0.1575	0.1585	0.1602	0.1599	0.1614	0.1632	0.1632	0.1621		239	0.142	0.1337	0.1384	0.1508	0.1546	0.1566	0.1652	0.1712	0.1736	0.1717	0.1678	0.164
	240	0.1623	0.1614	0.1601	0.1573	0.1561	0.1554	0.1516	0.1486	0.1481	0.151	0.155	0.158		240	0.0955	0.1194	0.1412	0.1541	0.1561	0.1569	0.1583	0.1587	0.1612	0.1636	0.1636	0.1626		240	0.1414	0.1339	0.1395	0.1526	0.1566	0.1587	0.1679	0.1738	0.1755	0.1727	0.1681	0.1638
	241	0.1579	0.1582	0.1575	0.1552	0.1542	0.1536	0.1505	0.1484	0.1485	0.1515	0.1552	0.1581		241	0.0987	0.1216	0.142	0.1533	0.155	0.1556	0.1566	0.1577	0.1611	0.164	0.1642	0.1634		241	0.1427	0.1358	0.142	0.1556	0.1597	0.1619	0.1708	0.1756	0.1759	0.1724	0.1676	0.1634
	242	0.1578	0.1579	0.1569	0.1543	0.1532	0.1526	0.1496	0.1478	0.1485	0.1517	0.1555	0.1584		242	0.1028	0.1242	0.1428	0.1525	0.1538	0.1542	0.1551	0.1568	0.1611	0.1644	0.1649	0.1642		242	0.1462	0.1399	0.1463	0.1598	0.164	0.1661	0.1747	0.1786	0.1778	0.1733	0.168	0.1637
	243	0.1612	0.1589	0.1563	0.153	0.1519	0.1513	0.1484	0.1467	0.1474	0.1509	0.1551	0.1584		243	0.1067	0.1263	0.143	0.151	0.1519	0.1522	0.153	0.1557	0.1609	0.1646	0.1649	0.1641		243	0.1525	0.1464	0.1524	0.1651	0.1689	0.1708	0.1782	0.1808	0.1788	0.1736	0.168	0.1636
	244	0.1568	0.1562	0.1546	0.1517	0.1508	0.1503	0.1481	0.1471	0.1481	0.1517	0.1558	0.1591		244	0.1063	0.125	0.1407	0.1481	0.1489	0.1492	0.1505	0.1543	0.1606	0.1647	0.1649	0.1639		244	0.1617	0.1552	0.1598	0.1709	0.1742	0.1759	0.1818	0.1825	0.1789	0.1727	0.1666	0.1622
	245	0.1571	0.1559	0.1538	0.1508	0.1498	0.1493	0.1471	0.146	0.1471	0.1509	0.1552	0.1589		245	0.1032	0.1217	0.1367	0.1438	0.1448	0.1451	0.1474	0.1527	0.16	0.1646	0.1649	0.1637		245	0.1727	0.1647	0.1672	0.1764	0.1792	0.1806	0.185	0.184	0.1789	0.1717	0.1654	0.161
	246	0.1567	0.1559	0.1535	0.1502	0.1492	0.1487	0.1466	0.1456	0.1468	0.1505	0.1549	0.1586		246	0.1026	0.1189	0.1327	0.1397	0.1408	0.1414	0.1446	0.151	0.1592	0.1641	0.1645	0.1635		246	0.1819	0.1718	0.1724	0.1806	0.1832	0.1845	0.1881	0.186	0.1799	0.1722	0.1657	0.1611
	247	0.1626	0.1583	0.154	0.15	0.1489	0.1484	0.1463	0.1455	0.147	0.1508	0.1551	0.1587		247	0.0907	0.1089	0.1251	0.1342	0.1359	0.1367	0.1415	0.1493	0.1584	0.1633	0.1636	0.1627		247	0.1848	0.174	0.1744	0.1822	0.1845	0.1856	0.1881	0.185	0.1787	0.1715	0.1655	0.1614
	248	0.1554	0.1535	0.1507	0.148	0.1473	0.1469	0.1457	0.1454	0.1472	0.1512	0.1553	0.1587		248	0.0841	0.1041	0.1214	0.1313	0.1331	0.1341	0.1395	0.1483	0.1581	0.1633	0.1636	0.1627		248	0.1845	0.175	0.1764	0.1844	0.1866	0.1876	0.189	0.1849	0.1781	0.1711	0.1655	0.1619
	249	0.151	0.1502	0.1486	0.1467	0.1462	0.1459	0.1448	0.1444	0.1464	0.1506	0.1547	0.1579		249	0.0816	0.1018	0.1192	0.1292	0.1312	0.1322	0.138	0.1475	0.1581	0.1637	0.1643	0.1635		249	0.1882	0.1802	0.1817	0.1882	0.1898	0.1905	0.1902	0.1849	0.1777	0.1708	0.1655	0.1622
	250	0.1501	0.1497	0.1483	0.1465	0.146	0.1458	0.145	0.1448	0.147	0.1512	0.1551	0.1577		250	0.0801	0.1003	0.1176	0.1276	0.1296	0.1306	0.1367	0.1469	0.1581	0.164	0.1648	0.1642		250	0.1982	0.1893	0.1877	0.1904	0.191	0.1911	0.1884	0.1822	0.175	0.1686	0.1642	0.1617
	251	0.1502	0.1501	0.1488	0.1471	0.1466	0.1464	0.1456	0.1455	0.1478	0.1521	0.1559	0.1583		251	0.079	0.0991	0.1163	0.1263	0.1282	0.1293	0.1357	0.1464	0.1581	0.1642	0.1651	0.1645		251	0.2072	0.1964	0.192	0.1916	0.1913	0.1909	0.1867	0.1799	0.1727	0.1665	0.1624	0.1606
	252	0.1518	0.1512	0.1496	0.1476	0.1471	0.1468	0.1461	0.1461	0.1485	0.1528	0.1565	0.1589		252	0.0784	0.0984	0.1154	0.1252	0.1272	0.1282	0.1346	0.1457	0.1577	0.1641	0.1651	0.1647		252	0.2147	0.2007	0.192	0.1885	0.1876	0.187	0.1826	0.1766	0.1703	0.1648	0.1612	0.1599
	253	0.152	0.152	0.1504	0.1485	0.1481	0.1479	0.1476	0.1479	0.1503	0.1543	0.1578	0.16		253	0.0782	0.098	0.1148	0.1245	0.1264	0.1274	0.1339	0.1453	0.1576	0.1638	0.1648	0.1646		253	0.2218	0.2045	0.1922	0.186	0.1846	0.1838	0.1788	0.173	0.1675	0.163	0.1603	0.1593
	254	0.158	0.1558	0.1527	0.1498	0.1491	0.1488	0.1477	0.1474	0.1496	0.1537	0.1574	0.16		254	0.0785	0.0981	0.1147	0.1242	0.126	0.1269	0.1334	0.1451	0.1577	0.1637	0.1641	0.1634		254	0.2101	0.1902	0.1786	0.1752	0.1748	0.1746	0.1726	0.169	0.1648	0.161	0.1589	0.1584
	255	0.1571	0.1546	0.1514	0.1493	0.149	0.1489	0.1487	0.1487	0.1507	0.1545	0.1581	0.1608		255	0.0796	0.099	0.1152	0.1242	0.1258	0.1267	0.133	0.1449	0.1576	0.1634	0.1632	0.1619		255	0.2056	0.1845	0.1728	0.1699	0.1696	0.1694	0.1676	0.1644	0.161	0.1584	0.1572	0.1569
	256	0.1498	0.1491	0.1482	0.1481	0.1483	0.1484	0.149	0.1492	0.1512	0.1547	0.1581	0.1609		256	0.0817	0.1007	0.1163	0.1244	0.1259	0.1267	0.1328	0.1447	0.1573	0.1629	0.1625	0.1609		256	0.2014	0.1794	0.1679	0.1654	0.1653	0.1653	0.1639	0.1612	0.1586	0.1569	0.1563	0.1563
	257	0.1459	0.147	0.1477	0.1491	0.1497	0.1501	0.1514	0.1515	0.1528	0.1556	0.1586	0.1614		257	0.0851	0.1033	0.1177	0.1248	0.126	0.1267	0.1323	0.1442	0.1568	0.1623	0.1618	0.1602		257	0.198	0.1753	0.1636	0.1614	0.1614	0.1614	0.1604	0.1584	0.1567	0.1558	0.1559	0.1562
	258	0.1454	0.1472	0.1487	0.1504	0.151	0.1512	0.152	0.1519	0.1531	0.1558	0.1588	0.1619		258	0.0892	0.1059	0.1188	0.1249	0.126	0.1265	0.1322	0.1443	0.1569	0.1622	0.1614	0.1597		258	0.1929	0.17	0.1587	0.157	0.1571	0.1572	0.1568	0.1555	0.1543	0.1539	0.1542	0.1549
	259	0.145	0.1473	0.1494	0.1512	0.1516	0.1518	0.1526	0.1526	0.1539	0.1565	0.1591	0.1618		259	0.0922	0.1073	0.1189	0.1244	0.1253	0.1259	0.1316	0.1441	0.1568	0.1619	0.1612	0.1595		259	0.1873	0.1646	0.1537	0.1522	0.1524	0.1525	0.1526	0.1521	0.152	0.1526	0.1539	0.1551
	260	0.1448	0.1476	0.15	0.1518	0.1523	0.1525	0.1533	0.1534	0.1546	0.1567	0.1588	0.1611		260	0.0921	0.1062	0.1175	0.1231	0.1242	0.1248	0.131	0.1437	0.1564	0.1615	0.1608	0.1595		260	0.1816	0.1594	0.1491	0.148	0.1484	0.1486	0.1493	0.1496	0.1504	0.1519	0.1539	0.1555
	261	0.1451	0.1483	0.1507	0.1522	0.1525	0.1527	0.1534	0.1536	0.1549	0.1569	0.159	0.1613		261	0.0896	0.1041	0.1158	0.1219	0.1231	0.1238	0.1302	0.1432	0.1561	0.1611	0.1605	0.1592		261	0.176	0.1544	0.1448	0.1442	0.1448	0.1451	0.1464	0.1474	0.1487	0.1508	0.1534	0.1556
	262	0.1466	0.1498	0.1518	0.1527	0.1529	0.1531	0.1538	0.1542	0.1555	0.1575	0.1596	0.1619		262	0.0879	0.103	0.1152	0.1216	0.1228	0.1235	0.13	0.1434	0.1563	0.1613	0.1607	0.1595		262	0.1707	0.1499	0.141	0.1412	0.1419	0.1423	0.1443	0.1456	0.1471	0.1497	0.1529	0.1556
	263	0.1479	0.1516	0.1535	0.1544	0.1546	0.1547	0.1552	0.1554	0.1563	0.1578	0.1594	0.1614		263	0.0878	0.1032	0.1157	0.1221	0.1233	0.124	0.1304	0.1435	0.1561	0.161	0.1606	0.1596		263	0.1658	0.1459	0.1378	0.1387	0.1397	0.1403	0.1429	0.1447	0.1465	0.1492	0.1525	0.1554
	264	0.155	0.1566	0.1571	0.157	0.157	0.1571	0.157	0.1566	0.1572	0.1585	0.1601	0.1621		264	0.0902	0.1052	0.1171	0.1228	0.1238	0.1244	0.1306	0.1437	0.1562	0.161	0.1605	0.1595		264	0.1614	0.1424	0.1352	0.1369	0.1381	0.1388	0.142	0.144	0.1459	0.1483	0.1514	0.1544
	265	0.1561	0.1575	0.1578	0.158	0.1581	0.1582	0.1582	0.1575	0.1579	0.159	0.1606	0.1628		265	0.094	0.1082	0.1192	0.124	0.1248	0.1253	0.1312	0.1443	0.1568	0.1615	0.161	0.1598		265	0.1575	0.1395	0.1332	0.1358	0.1373	0.1381	0.1416	0.1435	0.1452	0.1476	0.1507	0.1536
	266	0.1539	0.155	0.1565	0.1581	0.1585	0.1587	0.1591	0.1584	0.1586	0.1595	0.1612	0.1635		266	0.0994	0.1119	0.1208	0.1244	0.125	0.1254	0.1312	0.1442	0.1565	0.1609	0.1602	0.159		266	0.1543	0.1372	0.1318	0.1353	0.137	0.1379	0.1418	0.1438	0.1453	0.1476	0.1504	0.1529
	267	0.1439	0.1498	0.1547	0.1583	0.1592	0.1596	0.1607	0.1599	0.1597	0.1603	0.1617	0.1639		267	0.1033	0.1128	0.1203	0.1236	0.1243	0.1248	0.1309	0.1443	0.1563	0.1603	0.1595	0.1585		267	0.1516	0.1356	0.1312	0.1356	0.1375	0.1385	0.1425	0.1441	0.1455	0.1478	0.1505	0.1529
	268	0.1438	0.1505	0.1562	0.1603	0.1613	0.1617	0.1626	0.1613	0.1607	0.1608	0.1619	0.1638		268	0.0996	0.11	0.1187	0.123	0.1239	0.1244	0.1311	0.1445	0.1564	0.1602	0.1596	0.1587		268	0.1498	0.1349	0.1316	0.1367	0.1388	0.1398	0.1435	0.1443	0.1452	0.1476	0.1507	0.1532
	269	0.1441	0.1515	0.1577	0.1623	0.1633	0.1638	0.1647	0.1631	0.1618	0.1613	0.1617	0.1633		269	0.1044	0.1135	0.1212	0.1247	0.1255	0.126	0.1323	0.1455	0.1568	0.1603	0.1599	0.1593		269	0.1489	0.1353	0.1331	0.1389	0.1409	0.142	0.1451	0.1452	0.1456	0.1477	0.1508	0.1535
	270	0.1445	0.1526	0.1592	0.1641	0.1652	0.1657	0.1666	0.1647	0.163	0.162	0.162	0.1633		270	0.1094	0.1172	0.1238	0.1267	0.1273	0.1277	0.134	0.147	0.158	0.1612	0.1608	0.1604		270	0.1491	0.1369	0.1359	0.1421	0.1441	0.145	0.1471	0.1459	0.1455	0.1473	0.1504	0.1534
	271	0.1451	0.1537	0.1607	0.1661	0.1673	0.1679	0.1689	0.1666	0.1647	0.1635	0.1632	0.1642		271	0.1142	0.1208	0.1264	0.1286	0.129	0.1294	0.1353	0.1481	0.1587	0.1618	0.1616	0.1615		271	0.1509	0.1402	0.1401	0.1463	0.1481	0.1489	0.1498	0.1474	0.1463	0.1478	0.151	0.154
	272	0.1458	0.1549	0.1625	0.1684	0.1698	0.1704	0.1712	0.1685	0.1661	0.1646	0.164	0.1646		272	0.1187	0.1242	0.1291	0.1307	0.1311	0.1314	0.1372	0.1499	0.1599	0.1622	0.1617	0.1614		272	0.1544	0.1453	0.1459	0.1516	0.153	0.1535	0.1527	0.1488	0.1469	0.1482	0.1514	0.1545
	273	0.1468	0.1566	0.1648	0.1716	0.1731	0.1738	0.1744	0.1709	0.1677	0.1657	0.1647	0.1652		273	0.1232	0.1279	0.132	0.1333	0.1336	0.1339	0.1398	0.1523	0.1616	0.1629	0.1616	0.1611		273	0.1599	0.1523	0.1529	0.1573	0.158	0.1581	0.1547	0.1491	0.1468	0.1484	0.1519	0.1552
	274	0.1488	0.1591	0.168	0.1753	0.1769	0.1776	0.1776	0.1732	0.1693	0.1667	0.1655	0.1659		274	0.1282	0.1321	0.1355	0.1364	0.1367	0.1371	0.1439	0.1568	0.1652	0.1653	0.1629	0.1618		274	0.167	0.1604	0.1604	0.1631	0.1631	0.1628	0.1572	0.1502	0.1474	0.149	0.1525	0.1557
	275	0.1507	0.1617	0.1714	0.1791	0.1807	0.1814	0.1808	0.1754	0.1706	0.1671	0.1654	0.1657		275	0.1343	0.1372	0.1397	0.1399	0.1402	0.1406	0.1475	0.1602	0.1678	0.167	0.1639	0.1621		275	0.1738	0.1677	0.167	0.1681	0.1675	0.1668	0.1593	0.1509	0.1477	0.1494	0.1527	0.1555
	276	0.1538	0.1652	0.1753	0.1833	0.1849	0.1855	0.184	0.1777	0.1721	0.168	0.1658	0.1658		276	0.142	0.1435	0.1445	0.1434	0.1433	0.1435	0.1497	0.1615	0.1684	0.1673	0.1638	0.1614		276	0.1777	0.172	0.1708	0.1705	0.1693	0.1682	0.1589	0.1498	0.1468	0.1489	0.1522	0.1549
	277	0.1576	0.169	0.1792	0.1873	0.1888	0.1893	0.187	0.1796	0.1734	0.1688	0.1662	0.1658		277	0.1509	0.1503	0.1489	0.1454	0.1447	0.1446	0.1495	0.1608	0.1672	0.1656	0.162	0.1598		277	0.1781	0.1737	0.1733	0.1724	0.1707	0.1694	0.1588	0.1491	0.1462	0.1484	0.1521	0.1549
	278	0.1619	0.1722	0.1821	0.1905	0.192	0.1924	0.1893	0.1811	0.1742	0.1693	0.1664	0.1657		278	0.1595	0.1561	0.152	0.1468	0.1457	0.1455	0.15	0.1609	0.1668	0.165	0.1614	0.1596		278	0.1793	0.1766	0.1763	0.174	0.1717	0.1701	0.158	0.1481	0.1457	0.1485	0.1524	0.155
	279	0.158	0.1693	0.1815	0.1917	0.1934	0.1939	0.1905	0.1814	0.1737	0.1682	0.1651	0.1645		279	0.1645	0.1585	0.1525	0.1465	0.1455	0.1453	0.1502	0.1612	0.1668	0.1645	0.1609	0.1594		279	0.1842	0.1821	0.1802	0.1749	0.1718	0.1697	0.1562	0.1462	0.1443	0.1476	0.152	0.1548
	280	0.1495	0.1656	0.1812	0.1932	0.1951	0.1956	0.1917	0.1821	0.1742	0.1687	0.1656	0.1648		280	0.164	0.1569	0.1504	0.1449	0.1442	0.1442	0.1501	0.1615	0.1669	0.1645	0.1608	0.1595		280	0.1893	0.1867	0.1827	0.175	0.1712	0.1688	0.1543	0.1446	0.1434	0.1473	0.1521	0.1552
	281	0.1502	0.1673	0.1839	0.1958	0.1974	0.1978	0.1928	0.1825	0.1745	0.1689	0.1658	0.1651		281	0.1603	0.1533	0.1475	0.1433	0.1431	0.1434	0.1506	0.1623	0.1677	0.1651	0.1613	0.1599		281	0.1932	0.189	0.1822	0.1721	0.1679	0.1653	0.1509	0.1421	0.1415	0.1458	0.151	0.1545
	282	0.1511	0.1691	0.1862	0.1978	0.1991	0.1992	0.1931	0.1824	0.1745	0.1692	0.1663	0.1658		282	0.1561	0.1498	0.1452	0.1427	0.1431	0.1437	0.1521	0.1639	0.1685	0.1652	0.1613	0.16		282	0.1926	0.1865	0.1775	0.1667	0.1625	0.16	0.1467	0.1392	0.1397	0.1447	0.1505	0.1548
	283	0.152	0.1707	0.1881	0.1989	0.1999	0.1998	0.1929	0.1819	0.174	0.1688	0.166	0.1655		283	0.1524	0.147	0.1437	0.1429	0.1438	0.1447	0.154	0.1656	0.1695	0.1657	0.1616	0.1605		283	0.1862	0.1786	0.1695	0.1597	0.1561	0.1539	0.1423	0.1365	0.1381	0.1436	0.1497	0.1539
	284	0.1529	0.172	0.1892	0.1991	0.1996	0.1993	0.1914	0.1804	0.173	0.1682	0.1656	0.1652		284	0.1498	0.1453	0.1433	0.1438	0.1451	0.1461	0.1558	0.1669	0.1701	0.166	0.1619	0.1608		284	0.1809	0.1731	0.1643	0.1551	0.1517	0.1497	0.1393	0.1348	0.1374	0.1434	0.1493	0.1534
	285	0.1538	0.173	0.1897	0.1985	0.1987	0.1982	0.1898	0.1792	0.1724	0.1682	0.1658	0.1657		285	0.1486	0.145	0.1441	0.1461	0.1478	0.149	0.159	0.1694	0.1717	0.1669	0.1625	0.1613		285	0.1747	0.1671	0.1588	0.1505	0.1474	0.1456	0.1365	0.1334	0.1372	0.1438	0.1497	0.1535
	286	0.1546	0.1738	0.1897	0.1973	0.1971	0.1964	0.1875	0.1768	0.17	0.1657	0.1638	0.1644		286	0.1493	0.1462	0.1462	0.1491	0.151	0.1523	0.1622	0.1719	0.1732	0.1678	0.1628	0.1612		286	0.1677	0.1605	0.153	0.1458	0.1431	0.1415	0.1337	0.132	0.1368	0.1438	0.1498	0.1534
	287	0.1555	0.1744	0.1894	0.1956	0.1952	0.1943	0.1851	0.1746	0.1682	0.1643	0.1629	0.1638		287	0.1528	0.1496	0.1494	0.1524	0.1543	0.1556	0.1652	0.1737	0.1737	0.1677	0.1628	0.1614		287	0.1606	0.1539	0.1473	0.1412	0.1389	0.1375	0.1312	0.1309	0.1366	0.1441	0.1502	0.1536
	288	0.1565	0.1752	0.1891	0.1939	0.193	0.192	0.1823	0.1723	0.1667	0.1636	0.1628	0.1638		288	0.1574	0.1535	0.1527	0.1557	0.1577	0.159	0.1684	0.1759	0.1748	0.1682	0.1632	0.1617		288	0.1538	0.1476	0.1419	0.1369	0.135	0.1339	0.129	0.1301	0.1369	0.1447	0.1506	0.1539
	289	0.1578	0.1762	0.189	0.1925	0.1913	0.1902	0.1801	0.1704	0.1654	0.163	0.1626	0.1636		289	0.1649	0.1591	0.1564	0.1587	0.1606	0.1619	0.1707	0.1775	0.1757	0.1687	0.1636	0.1618		289	0.1476	0.1417	0.137	0.133	0.1315	0.1306	0.1271	0.1298	0.1379	0.1462	0.1522	0.1552
	290	0.1602	0.1784	0.1898	0.1916	0.1899	0.1885	0.1776	0.1678	0.1631	0.1612	0.1613	0.1625		290	0.1734	0.166	0.1614	0.1624	0.164	0.1651	0.1728	0.1782	0.1753	0.1681	0.1633	0.1619		290	0.142	0.1365	0.1325	0.1295	0.1284	0.1277	0.1254	0.129	0.1372	0.1457	0.152	0.1554
	291	0.1638	0.1809	0.1907	0.1908	0.1887	0.1871	0.1757	0.166	0.1615	0.1598	0.1603	0.1618		291	0.1748	0.1642	0.1586	0.1601	0.1619	0.1632	0.1714	0.1765	0.1734	0.1664	0.1623	0.1615		291	0.1371	0.1318	0.1285	0.1265	0.1257	0.1252	0.1241	0.1285	0.1371	0.1458	0.1524	0.156
	292	0.1664	0.1823	0.1904	0.189	0.1865	0.1848	0.1732	0.1637	0.1598	0.1588	0.1599	0.1619		292	0.1744	0.1632	0.1575	0.1589	0.1608	0.162	0.17	0.1748	0.1716	0.1652	0.1618	0.1616		292	0.1327	0.1277	0.125	0.1239	0.1234	0.1232	0.1232	0.1286	0.1376	0.1465	0.1531	0.1567
	293	0.17	0.184	0.1898	0.1867	0.184	0.1822	0.1702	0.161	0.1575	0.1572	0.1588	0.1611		293	0.1755	0.1635	0.1571	0.1579	0.1596	0.1607	0.1684	0.173	0.17	0.1642	0.1615	0.1614		293	0.1289	0.1242	0.122	0.1217	0.1216	0.1215	0.1227	0.1289	0.1383	0.1472	0.1537	0.1571
	294	0.173	0.184	0.1878	0.1839	0.1811	0.1792	0.1677	0.159	0.1561	0.1561	0.1579	0.1605		294	0.1752	0.1628	0.156	0.1564	0.1579	0.159	0.1664	0.1709	0.1683	0.1632	0.161	0.1612		294	0.1256	0.1211	0.1195	0.12	0.1202	0.1203	0.1226	0.1296	0.1392	0.1478	0.1539	0.1569
	295	0.1621	0.1759	0.1819	0.1793	0.1769	0.1752	0.1645	0.1562	0.1535	0.1538	0.1562	0.1594		295	0.1736	0.1612	0.1545	0.1549	0.1563	0.1574	0.1644	0.169	0.1668	0.1623	0.1604	0.1607		295	0.1228	0.1185	0.1174	0.1187	0.1192	0.1196	0.1231	0.131	0.1409	0.1494	0.1553	0.158
	296	0.1628	0.176	0.1811	0.1779	0.1754	0.1738	0.1633	0.1554	0.153	0.1538	0.1567	0.1603		296	0.1712	0.1595	0.1533	0.1537	0.155	0.156	0.1627	0.167	0.1647	0.1602	0.1588	0.1599		296	0.1205	0.1163	0.1157	0.1179	0.1187	0.1193	0.1238	0.1324	0.1426	0.1511	0.1569	0.1596
	297	0.1635	0.1759	0.1802	0.1764	0.1738	0.1721	0.1613	0.1535	0.1516	0.1529	0.1563	0.1603		297	0.169	0.1582	0.1527	0.153	0.1542	0.1551	0.1612	0.1652	0.163	0.1588	0.158	0.1596		297	0.1186	0.1147	0.1146	0.1176	0.1188	0.1195	0.1248	0.1335	0.1433	0.1517	0.1578	0.1608
	298	0.1631	0.1751	0.1789	0.1748	0.1721	0.1703	0.1593	0.1515	0.1499	0.1513	0.1546	0.1588		298	0.1677	0.158	0.1531	0.1531	0.1541	0.1548	0.1602	0.1637	0.1616	0.1579	0.1577	0.1597		298	0.1171	0.1135	0.114	0.1179	0.1194	0.1203	0.1264	0.1353	0.1447	0.1528	0.1589	0.1621
	299	0.1626	0.1744	0.1778	0.1736	0.171	0.1693	0.1586	0.151	0.1495	0.151	0.1543	0.1585		299	0.168	0.1592	0.1544	0.1537	0.1544	0.155	0.1594	0.1625	0.1605	0.1574	0.1579	0.1603		299	0.1162	0.1129	0.114	0.1188	0.1207	0.1217	0.1284	0.1371	0.1461	0.1537	0.1593	0.162
	300	0.1627	0.1742	0.1772	0.1729	0.1702	0.1685	0.1576	0.1499	0.1486	0.1503	0.1537	0.158		300	0.1702	0.1617	0.1564	0.1547	0.155	0.1554	0.1589	0.1617	0.1599	0.1574	0.1584	0.1611		300	0.1157	0.1129	0.1147	0.1206	0.1227	0.1239	0.1312	0.1399	0.1483	0.1548	0.1593	0.1614
	301	0.1636	0.1743	0.1765	0.171	0.1679	0.166	0.1542	0.1469	0.1465	0.1492	0.1532	0.1579		301	0.1735	0.1645	0.1583	0.1555	0.1555	0.1557	0.1583	0.1603	0.1584	0.1562	0.1574	0.1601		301	0.1158	0.1136	0.1163	0.1231	0.1255	0.1268	0.1343	0.1426	0.15	0.1557	0.1595	0.1611
	302	0.1648	0.1745	0.1758	0.1701	0.1669	0.1649	0.153	0.1455	0.1451	0.1481	0.1527	0.1578		302	0.1763	0.1666	0.1596	0.156	0.1557	0.1557	0.1577	0.1596	0.1577	0.1557	0.1569	0.1594		302	0.1167	0.1153	0.1189	0.1266	0.1292	0.1306	0.138	0.1457	0.1524	0.1573	0.1604	0.1616
	303	0.1652	0.1739	0.1745	0.1683	0.165	0.163	0.1511	0.1441	0.1444	0.148	0.153	0.158		303	0.1788	0.1683	0.1607	0.1565	0.156	0.1559	0.1575	0.1594	0.1577	0.1556	0.1564	0.1587		303	0.1184	0.118	0.1227	0.1312	0.1339	0.1354	0.1425	0.1495	0.1553	0.1593	0.1616	0.1624
	304	0.1645	0.1724	0.1722	0.1651	0.1616	0.1595	0.1477	0.1417	0.143	0.1475	0.1531	0.1583		304	0.1804	0.1697	0.1618	0.157	0.1563	0.1561	0.1571	0.1588	0.1575	0.1559	0.1571	0.1595		304	0.1212	0.1221	0.1279	0.1368	0.1394	0.1407	0.1463	0.1513	0.1557	0.1593	0.1618	0.1627
	305	0.1619	0.1698	0.1693	0.162	0.1585	0.1565	0.1453	0.14	0.142	0.147	0.1529	0.1582		305	0.1841	0.1727	0.1639	0.1581	0.1571	0.1568	0.1572	0.1585	0.1569	0.1554	0.1571	0.1597		305	0.1254	0.1277	0.1344	0.1433	0.1456	0.1467	0.1509	0.1543	0.1577	0.1607	0.1629	0.1636
	306	0.1601	0.1678	0.1666	0.1588	0.1553	0.1532	0.1423	0.1378	0.1404	0.1456	0.1516	0.157		306	0.1894	0.1767	0.1666	0.1594	0.158	0.1574	0.1568	0.1575	0.156	0.1551	0.1574	0.1605		306	0.1309	0.1347	0.142	0.1503	0.1522	0.153	0.1554	0.1572	0.1594	0.1616	0.1634	0.1637
	307	0.1592	0.1664	0.1649	0.1567	0.1532	0.1512	0.1406	0.1367	0.1397	0.1451	0.1513	0.1569		307	0.1945	0.1804	0.169	0.1607	0.1589	0.1582	0.1568	0.1573	0.156	0.1556	0.1582	0.1615		307	0.1375	0.1426	0.1501	0.1575	0.1589	0.1595	0.1603	0.1608	0.1618	0.1631	0.1641	0.1639
	308	0.1592	0.1658	0.1637	0.1554	0.1519	0.1499	0.1397	0.1362	0.1396	0.1453	0.1517	0.1574		308	0.1984	0.1829	0.1703	0.1611	0.1592	0.1584	0.1568	0.1575	0.1565	0.1563	0.1591	0.1625		308	0.1441	0.1502	0.1574	0.163	0.1636	0.1637	0.1624	0.1618	0.1624	0.1636	0.1646	0.1644
	309	0.1609	0.1662	0.1629	0.1538	0.1502	0.1481	0.138	0.1352	0.1392	0.1456	0.1526	0.1585		309	0.2001	0.1838	0.1706	0.1611	0.1591	0.1582	0.1565	0.1572	0.1562	0.156	0.1586	0.1617		309	0.1474	0.1548	0.1623	0.167	0.1671	0.1669	0.1639	0.1623	0.1626	0.1638	0.165	0.165
	310	0.1648	0.168	0.1633	0.1533	0.1495	0.1474	0.1373	0.1346	0.1389	0.1453	0.1525	0.1587		310	0.1993	0.1828	0.1697	0.1599	0.1577	0.1568	0.1549	0.1559	0.1555	0.1556	0.1582	0.1611		310	0.1499	0.1586	0.166	0.1692	0.1687	0.1682	0.1641	0.1623	0.1628	0.1642	0.1653	0.1653
	311	0.1673	0.169	0.163	0.1523	0.1484	0.1462	0.1362	0.1338	0.1382	0.1447	0.1521	0.1585		311	0.1962	0.1804	0.1679	0.1587	0.1567	0.1558	0.1544	0.1559	0.1559	0.1563	0.1586	0.1611		311	0.1529	0.1623	0.1684	0.1688	0.1676	0.1667	0.1618	0.1606	0.1616	0.1633	0.1646	0.1649
	312	0.1716	0.1711	0.1634	0.1517	0.1477	0.1454	0.1355	0.1336	0.1386	0.1455	0.1529	0.159		312	0.1918	0.1772	0.1657	0.1569	0.155	0.1542	0.1534	0.1553	0.1555	0.1561	0.1587	0.1615		312	0.1569	0.1667	0.1713	0.1693	0.1674	0.1663	0.1608	0.1599	0.1614	0.1634	0.1649	0.1649
	313	0.1657	0.166	0.1593	0.1486	0.1449	0.1429	0.134	0.1332	0.1389	0.1462	0.1539	0.16		313	0.1874	0.1744	0.1634	0.1543	0.1524	0.1517	0.1514	0.1537	0.1542	0.1551	0.1581	0.1612		313	0.1622	0.1704	0.1718	0.1674	0.1652	0.1639	0.1588	0.1588	0.161	0.1633	0.1647	0.1645
	314	0.1584	0.1608	0.1555	0.1459	0.1425	0.1406	0.1326	0.1326	0.1389	0.1465	0.1541	0.1601		314	0.1837	0.1725	0.162	0.1531	0.1513	0.1506	0.151	0.1539	0.1546	0.1557	0.1587	0.1618		314	0.1672	0.1746	0.1742	0.1681	0.1655	0.1641	0.1589	0.1593	0.1615	0.1636	0.1648	0.1644
	315	0.1553	0.158	0.153	0.1439	0.1406	0.1389	0.1316	0.1323	0.1391	0.1471	0.1549	0.1608		315	0.1821	0.1714	0.1599	0.1506	0.149	0.1485	0.1498	0.1535	0.1545	0.1557	0.1588	0.1621		315	0.1687	0.1736	0.1712	0.1646	0.1623	0.161	0.1571	0.1587	0.1618	0.1643	0.1655	0.1648
	316	0.152	0.1553	0.1507	0.142	0.139	0.1373	0.1308	0.1323	0.1395	0.1475	0.1552	0.1609		316	0.174	0.1618	0.1509	0.1443	0.1437	0.1437	0.1474	0.1523	0.1538	0.1552	0.1584	0.1618		316	0.1696	0.1734	0.1698	0.1628	0.1605	0.1593	0.1563	0.1587	0.1621	0.1648	0.166	0.1654
	317	0.1497	0.1532	0.1489	0.1405	0.1376	0.136	0.1299	0.1318	0.1391	0.1471	0.1549	0.1608		317	0.1622	0.1504	0.1422	0.1393	0.1398	0.1404	0.1465	0.1522	0.154	0.1553	0.1586	0.162		317	0.1687	0.1717	0.1673	0.1603	0.1582	0.1572	0.1553	0.1586	0.1624	0.1651	0.1662	0.1654
	318	0.148	0.1515	0.1474	0.1393	0.1365	0.135	0.1294	0.1318	0.1392	0.1471	0.1548	0.1606		318	0.1571	0.1474	0.1413	0.1401	0.1409	0.1417	0.1479	0.1531	0.1544	0.1557	0.159	0.1624		318	0.1674	0.1693	0.1642	0.1573	0.1554	0.1546	0.1539	0.1581	0.1625	0.1655	0.1665	0.1655
	319	0.1468	0.1503	0.1463	0.1384	0.1357	0.1343	0.1294	0.1325	0.1403	0.1481	0.1554	0.1608		319	0.1557	0.1473	0.1425	0.1423	0.1433	0.1441	0.15	0.1542	0.1549	0.1564	0.1599	0.1634		319	0.1636	0.1648	0.1597	0.1535	0.1521	0.1515	0.1523	0.1576	0.1627	0.166	0.1672	0.1663
	320	0.1461	0.1496	0.1455	0.1377	0.1351	0.1337	0.1292	0.1328	0.1407	0.1483	0.1554	0.1605		320	0.1559	0.1486	0.1449	0.1454	0.1465	0.1473	0.1528	0.1563	0.1567	0.1579	0.161	0.1639		320	0.1601	0.1604	0.1552	0.1498	0.1488	0.1485	0.1506	0.1568	0.1621	0.1655	0.167	0.1664
	321	0.1461	0.1493	0.1451	0.1373	0.1348	0.1334	0.1296	0.1338	0.1416	0.1486	0.155	0.1599		321	0.1579	0.1515	0.1485	0.1493	0.1504	0.1511	0.1556	0.158	0.1575	0.1585	0.1614	0.1641		321	0.1555	0.1553	0.1504	0.146	0.1455	0.1454	0.149	0.1561	0.1619	0.1658	0.1676	0.1672
	322	0.1464	0.1495	0.1451	0.1372	0.1346	0.1333	0.1297	0.1342	0.1422	0.1491	0.1552	0.1597		322	0.162	0.1562	0.1537	0.1543	0.1551	0.1556	0.1591	0.1604	0.1593	0.1599	0.1625	0.1648		322	0.1511	0.1504	0.1459	0.1425	0.1424	0.1426	0.1475	0.1555	0.1619	0.1663	0.1684	0.1679
	323	0.1475	0.1502	0.1454	0.1374	0.1348	0.1336	0.1303	0.1352	0.1433	0.1501	0.156	0.1602		323	0.1684	0.1629	0.1602	0.1599	0.1602	0.1605	0.162	0.1617	0.1598	0.1599	0.1622	0.1643		323	0.1469	0.1458	0.1416	0.1393	0.1395	0.14	0.1461	0.1551	0.1621	0.167	0.1693	0.1687
	324	0.1491	0.1509	0.1455	0.1373	0.1348	0.1336	0.1309	0.1363	0.1448	0.1518	0.1576	0.1614		324	0.1775	0.1717	0.1681	0.1661	0.1657	0.1655	0.1648	0.1627	0.16	0.1598	0.1618	0.1635		324	0.143	0.1415	0.1376	0.1363	0.137	0.1377	0.145	0.1546	0.1618	0.1666	0.1686	0.1679
	325	0.1503	0.1513	0.1454	0.1372	0.1349	0.1338	0.1318	0.1376	0.1459	0.1527	0.1585	0.1623		325	0.1891	0.1823	0.1768	0.1723	0.1711	0.1705	0.1677	0.1643	0.1609	0.1603	0.1617	0.1629		325	0.1393	0.1375	0.134	0.1337	0.1347	0.1356	0.1441	0.1543	0.1616	0.1661	0.1677	0.1667
	326	0.1497	0.1503	0.1445	0.1366	0.1344	0.1334	0.1319	0.1381	0.1465	0.1533	0.1591	0.1626		326	0.2026	0.1937	0.1853	0.1777	0.1756	0.1746	0.1697	0.1654	0.1617	0.161	0.1623	0.1633		326	0.1359	0.1338	0.1307	0.1314	0.1328	0.1339	0.1435	0.1544	0.1619	0.1662	0.1675	0.1664
	327	0.1477	0.149	0.1439	0.1368	0.1349	0.134	0.1333	0.1399	0.1479	0.1541	0.1593	0.1624		327	0.216	0.204	0.1921	0.1811	0.1781	0.1766	0.1699	0.165	0.1616	0.1612	0.1626	0.1636		327	0.1328	0.1305	0.1278	0.1294	0.1312	0.1326	0.1432	0.1546	0.1623	0.1667	0.168	0.1669
	328	0.144	0.1462	0.1422	0.1362	0.1346	0.1339	0.1342	0.1414	0.1493	0.1549	0.1593	0.162		328	0.2261	0.2108	0.1959	0.1829	0.1794	0.1777	0.1703	0.1653	0.1619	0.1615	0.1628	0.1639		328	0.13	0.1276	0.1252	0.1278	0.13	0.1316	0.1431	0.1547	0.1622	0.1666	0.168	0.167
	329	0.1413	0.1445	0.1411	0.1353	0.1339	0.1333	0.1345	0.1422	0.15	0.1554	0.1596	0.1624		329	0.2304	0.2126	0.1959	0.1819	0.1784	0.1766	0.1695	0.1651	0.1621	0.1618	0.1629	0.1638		329	0.1275	0.1249	0.123	0.1265	0.1292	0.131	0.1437	0.1558	0.1633	0.1676	0.1689	0.1673
	330	0.1401	0.1439	0.1407	0.1354	0.1342	0.1338	0.1359	0.1439	0.1516	0.1567	0.1607	0.1633		330	0.2297	0.2105	0.1933	0.1797	0.1763	0.1747	0.1684	0.1646	0.1621	0.162	0.163	0.1636		330	0.1252	0.1226	0.1211	0.1256	0.1287	0.1307	0.1446	0.1571	0.1645	0.1685	0.1694	0.1676
	331	0.1408	0.1438	0.1396	0.1343	0.1335	0.1333	0.1366	0.1453	0.153	0.158	0.1619	0.1645		331	0.2259	0.2064	0.1896	0.1769	0.174	0.1725	0.1673	0.1643	0.1622	0.1622	0.1632	0.1636		331	0.1235	0.1207	0.1196	0.1252	0.1287	0.1309	0.1457	0.1581	0.1649	0.1683	0.1689	0.167
	332	0.1409	0.1424	0.1375	0.1331	0.1328	0.1329	0.1376	0.1466	0.1539	0.1585	0.1624	0.1647		332	0.2212	0.2018	0.1858	0.1743	0.1718	0.1706	0.1667	0.1646	0.163	0.1633	0.1642	0.1644		332	0.1215	0.1188	0.1183	0.125	0.129	0.1315	0.1474	0.1599	0.1664	0.1695	0.17	0.168
	333	0.1308	0.1315	0.1287	0.1282	0.1291	0.1299	0.1373	0.1472	0.1543	0.1587	0.1625	0.1649		333	0.214	0.1955	0.181	0.1713	0.1694	0.1685	0.166	0.1647	0.1636	0.1642	0.1653	0.1655		333	0.1199	0.1174	0.1174	0.1254	0.1298	0.1326	0.1495	0.1619	0.1678	0.1707	0.1708	0.1686
	334	0.1244	0.1268	0.1262	0.128	0.1296	0.1307	0.1394	0.1495	0.1562	0.1601	0.1633	0.1655		334	0.2069	0.1895	0.1766	0.1689	0.1675	0.167	0.1659	0.1655	0.1648	0.1656	0.1666	0.1667		334	0.1186	0.1163	0.117	0.1263	0.1312	0.1342	0.1518	0.1635	0.1686	0.1712	0.1714	0.1693
	335	0.1237	0.1262	0.1264	0.1295	0.1315	0.1328	0.1421	0.1518	0.1578	0.1609	0.1636	0.1656		335	0.1996	0.1836	0.1726	0.1668	0.1661	0.1658	0.166	0.1662	0.1657	0.1663	0.167	0.1667		335	0.1178	0.1159	0.1176	0.1281	0.1335	0.1367	0.1549	0.1662	0.1704	0.1726	0.1725	0.1702
	336	0.1232	0.1259	0.1269	0.1313	0.1336	0.135	0.1446	0.1539	0.1592	0.162	0.1646	0.1664		336	0.1924	0.178	0.169	0.1654	0.1652	0.1652	0.1665	0.167	0.1667	0.1672	0.1675	0.1668		336	0.1168	0.1153	0.1178	0.1298	0.1357	0.1392	0.1579	0.1683	0.1709	0.1715	0.1707	0.1685
	337	0.1231	0.126	0.1276	0.1331	0.1357	0.1373	0.1472	0.1563	0.1612	0.1638	0.1663	0.1678		337	0.1854	0.1726	0.1658	0.1645	0.165	0.1653	0.1678	0.1687	0.1682	0.1682	0.1679	0.1668		337	0.1178	0.1163	0.1196	0.133	0.1392	0.1429	0.1618	0.171	0.1721	0.1716	0.1702	0.1679
	338	0.1237	0.1266	0.1288	0.135	0.1378	0.1394	0.1492	0.1576	0.162	0.1645	0.1672	0.1688		338	0.1797	0.1687	0.1641	0.1649	0.1659	0.1665	0.1698	0.1707	0.17	0.1698	0.1691	0.1676		338	0.1164	0.1164	0.1214	0.1365	0.1432	0.147	0.1658	0.1737	0.1735	0.1722	0.1705	0.1679
	339	0.1249	0.1276	0.13	0.1367	0.1395	0.1412	0.1506	0.1581	0.1619	0.1645	0.1674	0.169		339	0.1747	0.1657	0.1634	0.1662	0.1676	0.1683	0.1717	0.1724	0.1714	0.1709	0.1699	0.1681		339	0.1168	0.118	0.1245	0.1411	0.1479	0.1518	0.1695	0.1755	0.1741	0.1725	0.1708	0.1684
	340	0.1269	0.129	0.1312	0.138	0.1409	0.1426	0.1521	0.1594	0.1629	0.1651	0.1676	0.1691		340	0.1707	0.1633	0.1632	0.1679	0.1696	0.1705	0.1742	0.1746	0.1733	0.1725	0.1712	0.1691		340	0.1179	0.1206	0.1288	0.1466	0.1535	0.1573	0.1739	0.178	0.1752	0.173	0.1709	0.1683
	341	0.1287	0.1299	0.1317	0.1385	0.1413	0.143	0.1521	0.1589	0.1621	0.1643	0.1669	0.1685		341	0.1687	0.1627	0.1644	0.1702	0.1721	0.1731	0.1766	0.1766	0.1749	0.1735	0.1716	0.169		341	0.1196	0.1242	0.1343	0.1528	0.1596	0.1632	0.178	0.18	0.1759	0.1729	0.1706	0.1681
	342	0.1288	0.1292	0.1308	0.1379	0.1409	0.1427	0.1522	0.1593	0.1626	0.1647	0.1669	0.1683		342	0.1669	0.1625	0.1656	0.1718	0.1737	0.1747	0.178	0.1779	0.1762	0.1746	0.1723	0.1693		342	0.1221	0.129	0.1406	0.1591	0.1654	0.1687	0.1813	0.1813	0.1761	0.1728	0.1704	0.168
	343	0.1259	0.1264	0.1284	0.1362	0.1394	0.1412	0.1509	0.1581	0.1618	0.1644	0.1669	0.1683		343	0.1683	0.1652	0.1691	0.1753	0.1771	0.1779	0.1806	0.1801	0.178	0.176	0.1733	0.1701		343	0.1255	0.1347	0.1476	0.1653	0.171	0.174	0.1841	0.1823	0.1763	0.1731	0.1709	0.1686
	344	0.1212	0.1225	0.1255	0.1342	0.1377	0.1396	0.1498	0.1571	0.1611	0.164	0.1668	0.1686		344	0.1709	0.1679	0.171	0.1766	0.1782	0.179	0.1817	0.1814	0.1795	0.1775	0.1747	0.1714		344	0.1289	0.1396	0.1524	0.169	0.1742	0.1769	0.1853	0.1824	0.1765	0.1738	0.1719	0.1696
	345	0.1173	0.1194	0.1232	0.1326	0.1362	0.1382	0.1489	0.1567	0.1611	0.1644	0.1675	0.1696		345	0.1739	0.1703	0.173	0.1786	0.1802	0.1811	0.1838	0.1834	0.1816	0.1796	0.1765	0.1727		345	0.1286	0.1386	0.1509	0.1672	0.1724	0.175	0.1833	0.1802	0.1745	0.1723	0.1711	0.1693
	346	0.1124	0.1156	0.1205	0.1308	0.1346	0.1367	0.1474	0.1553	0.1602	0.164	0.1675	0.1697		346	0.1767	0.1716	0.1745	0.1808	0.1827	0.1836	0.1863	0.1857	0.1832	0.1805	0.177	0.1729		346	0.1278	0.1377	0.1498	0.1656	0.1706	0.1731	0.1811	0.1782	0.1731	0.1716	0.171	0.1694
	347	0.1091	0.113	0.1186	0.1291	0.1329	0.135	0.1459	0.1542	0.1599	0.1645	0.1683	0.1705		347	0.1831	0.1776	0.1805	0.1864	0.188	0.1887	0.1904	0.1887	0.1854	0.182	0.1781	0.1737		347	0.1294	0.1403	0.1522	0.1669	0.1715	0.1738	0.1806	0.1772	0.1718	0.1703	0.1698	0.1686
	348	0.1066	0.1112	0.1175	0.1282	0.1319	0.134	0.1449	0.1535	0.1597	0.1647	0.1685	0.1707		348	0.1923	0.186	0.1881	0.1929	0.194	0.1945	0.1947	0.1916	0.1869	0.1821	0.1772	0.1725		348	0.1334	0.1456	0.1573	0.1706	0.1746	0.1766	0.1818	0.1774	0.1717	0.1701	0.1697	0.1685
	349	0.1047	0.1098	0.1164	0.1271	0.1309	0.133	0.1441	0.1531	0.1599	0.1652	0.1689	0.1708		349	0.2031	0.1956	0.1965	0.1997	0.2002	0.2003	0.1989	0.1945	0.1887	0.183	0.1775	0.1724		349	0.1372	0.1504	0.1619	0.174	0.1775	0.1791	0.1828	0.1772	0.1711	0.1693	0.1688	0.1675
	350	0.1035	0.1092	0.1163	0.1268	0.1304	0.1324	0.1428	0.1521	0.1596	0.1657	0.1697	0.1714		350	0.2148	0.206	0.2052	0.2063	0.2062	0.206	0.2028	0.197	0.1902	0.1839	0.178	0.1726		350	0.1398	0.1539	0.1652	0.1764	0.1795	0.1809	0.1833	0.1771	0.171	0.1694	0.1686	0.1669
	351	0.104	0.11	0.1174	0.1276	0.1309	0.1328	0.1429	0.1521	0.1596	0.1655	0.1691	0.1705		351	0.2252	0.2154	0.213	0.2122	0.2115	0.2109	0.2061	0.1991	0.1913	0.1843	0.1779	0.1724		351	0.1423	0.157	0.1679	0.178	0.1807	0.1819	0.1833	0.1769	0.1711	0.1698	0.169	0.167
	352	0.1039	0.1113	0.1193	0.1292	0.1324	0.1342	0.1439	0.1529	0.1605	0.1665	0.1698	0.1706		352	0.2343	0.2237	0.2198	0.217	0.2157	0.2149	0.2086	0.2004	0.1917	0.1841	0.1775	0.1721		352	0.144	0.1588	0.1692	0.1784	0.1808	0.1818	0.1825	0.1758	0.17	0.1689	0.1685	0.167
	353	0.104	0.1122	0.1202	0.1291	0.132	0.1336	0.1428	0.1521	0.1601	0.1664	0.1699	0.1707		353	0.2412	0.2301	0.2248	0.2204	0.2186	0.2175	0.2102	0.2012	0.192	0.1842	0.1775	0.1721		353	0.1442	0.1587	0.1686	0.1773	0.1795	0.1805	0.1809	0.1742	0.1686	0.168	0.1681	0.167
	354	0.1057	0.114	0.1214	0.1292	0.1318	0.1333	0.1424	0.152	0.1603	0.1666	0.17	0.1709		354	0.2451	0.2339	0.2276	0.2221	0.22	0.2188	0.2108	0.2015	0.1922	0.1845	0.1777	0.172		354	0.1429	0.1569	0.1664	0.175	0.1772	0.1783	0.179	0.1728	0.168	0.1679	0.1683	0.1674
	355	0.1085	0.1148	0.1195	0.1258	0.1283	0.1298	0.1398	0.1508	0.1606	0.1677	0.1714	0.1722		355	0.2475	0.2362	0.2289	0.2224	0.2201	0.2188	0.2105	0.2005	0.1905	0.1825	0.176	0.1708		355	0.1404	0.1538	0.1631	0.172	0.1744	0.1755	0.1768	0.1715	0.1674	0.1677	0.1684	0.1678
	356	0.1077	0.1116	0.1149	0.1217	0.1245	0.1263	0.1377	0.1501	0.1611	0.1689	0.1726	0.1732		356	0.2444	0.2337	0.2265	0.2201	0.2179	0.2167	0.2088	0.1989	0.1888	0.181	0.1749	0.1703		356	0.1376	0.1501	0.1591	0.1684	0.171	0.1722	0.1743	0.1696	0.166	0.1664	0.1671	0.1666
	357	0.0964	0.1026	0.109	0.1181	0.1216	0.1236	0.1365	0.1499	0.1615	0.1697	0.1735	0.1742		357	0.24	0.2296	0.2226	0.2166	0.2146	0.2135	0.2064	0.197	0.1868	0.1791	0.1735	0.1695		357	0.1341	0.1457	0.1546	0.1644	0.1673	0.1687	0.1717	0.1681	0.1652	0.1658	0.1662	0.1657
	358	0.0961	0.1026	0.1093	0.1184	0.1219	0.1239	0.1369	0.1507	0.1628	0.1712	0.1751	0.1757		358	0.233	0.2231	0.2168	0.2119	0.2103	0.2094	0.2034	0.1948	0.1853	0.1782	0.1732	0.1697		358	0.1309	0.1416	0.1504	0.1608	0.1639	0.1654	0.1691	0.166	0.1636	0.1646	0.1654	0.1652
	359	0.0987	0.1048	0.1109	0.1195	0.1228	0.1249	0.1378	0.1519	0.1642	0.1725	0.1759	0.1759		359	0.2221	0.214	0.2096	0.2064	0.2053	0.2047	0.2	0.1922	0.1832	0.1768	0.1725	0.1694		359	0.1278	0.1377	0.1464	0.1573	0.1606	0.1622	0.1665	0.1639	0.162	0.1636	0.1647	0.1646
	360	0.0985	0.1048	0.111	0.1197	0.123	0.1251	0.1382	0.1523	0.1644	0.1724	0.1756	0.1757		360	0.2148	0.2068	0.2032	0.2013	0.2006	0.2002	0.1968	0.1899	0.1817	0.1758	0.1717	0.1689		360	0.1253	0.1342	0.1427	0.1541	0.1577	0.1595	0.1647	0.163	0.1618	0.1636	0.1646	0.1643
	361	0.0993	0.1054	0.1115	0.1201	0.1235	0.1256	0.1389	0.1532	0.1654	0.1732	0.1761	0.176		361	0.2057	0.1988	0.1968	0.1963	0.196	0.1959	0.1934	0.1871	0.1791	0.1737	0.1702	0.1681		361	0.1224	0.1307	0.1392	0.1512	0.155	0.1569	0.1628	0.1618	0.1611	0.1631	0.1642	0.1639
	362	0.0992	0.1053	0.1115	0.1203	0.1238	0.126	0.1398	0.1545	0.1668	0.1745	0.1769	0.1764		362	0.1975	0.1916	0.191	0.1918	0.1919	0.1919	0.1903	0.1844	0.1768	0.1718	0.169	0.1675		362	0.1201	0.1276	0.136	0.1484	0.1524	0.1544	0.1611	0.1609	0.1608	0.1631	0.1643	0.164
	363	0.0982	0.1046	0.1112	0.1206	0.1243	0.1265	0.1408	0.1559	0.1684	0.1759	0.178	0.1771		363	0.1898	0.1851	0.1857	0.1877	0.1882	0.1884	0.1877	0.1826	0.1757	0.1712	0.1688	0.1676		363	0.1179	0.1247	0.133	0.1458	0.15	0.1521	0.1594	0.1598	0.1602	0.1628	0.164	0.1637
	364	0.0978	0.1044	0.1115	0.1214	0.1252	0.1275	0.1422	0.1573	0.1694	0.1763	0.1779	0.1766		364	0.1831	0.1794	0.1812	0.1842	0.1849	0.1853	0.185	0.1798	0.1727	0.1685	0.1666	0.166		364	0.1159	0.1222	0.1304	0.1435	0.1477	0.1499	0.1573	0.158	0.1589	0.1618	0.1633	0.1631
	365	0.0966	0.1039	0.1117	0.1222	0.1263	0.1287	0.1437	0.1588	0.1706	0.1767	0.1778	0.176		365	0.1772	0.1744	0.1773	0.1812	0.1823	0.1828	0.1831	0.1781	0.1712	0.1672	0.1654	0.165		365	0.1142	0.1198	0.1281	0.1414	0.1458	0.1481	0.1561	0.1574	0.1588	0.1621	0.1637	0.1636
	366	0.0971	0.1047	0.113	0.1239	0.128	0.1305	0.1456	0.1606	0.1719	0.1777	0.1784	0.1765		366	0.1719	0.1701	0.174	0.1789	0.1802	0.1807	0.1814	0.1765	0.1698	0.1662	0.1648	0.1647		366	0.1126	0.1177	0.1258	0.1396	0.1441	0.1464	0.1551	0.1573	0.1592	0.1627	0.1644	0.164
	367	0.0983	0.1062	0.1149	0.1261	0.1304	0.1329	0.148	0.1627	0.1736	0.1787	0.1786	0.1762		367	0.1674	0.1663	0.1711	0.1768	0.1782	0.1789	0.1797	0.1746	0.168	0.1646	0.1637	0.1642		367	0.1112	0.1159	0.124	0.138	0.1426	0.1451	0.1542	0.1568	0.1591	0.1627	0.1644	0.1643
	368	0.101	0.1088	0.1176	0.1289	0.1331	0.1356	0.1505	0.1649	0.1753	0.1797	0.1791	0.1762		368	0.1635	0.1632	0.1689	0.1754	0.1771	0.1778	0.1788	0.1735	0.1668	0.1637	0.163	0.1637		368	0.1105	0.1147	0.1226	0.1367	0.1415	0.144	0.1536	0.1567	0.1592	0.1626	0.164	0.1636
	369	0.104	0.1118	0.1207	0.1321	0.1363	0.1388	0.1532	0.1671	0.1768	0.1803	0.179	0.1758		369	0.1603	0.1608	0.1674	0.1748	0.1766	0.1774	0.1784	0.1731	0.1665	0.1634	0.1628	0.1635		369	0.1087	0.1127	0.1208	0.1354	0.1403	0.1429	0.1532	0.1567	0.1593	0.1627	0.1639	0.1635
	370	0.1082	0.1157	0.1246	0.1359	0.14	0.1424	0.1562	0.1693	0.1783	0.181	0.1791	0.1757		370	0.1579	0.1592	0.1667	0.1744	0.1761	0.1768	0.1768	0.1704	0.1636	0.161	0.161	0.162		370	0.1078	0.1115	0.1197	0.1346	0.1397	0.1424	0.1531	0.157	0.1596	0.1627	0.1638	0.1632
	371	0.1131	0.1204	0.1292	0.1403	0.1443	0.1465	0.1595	0.1716	0.1796	0.1814	0.1789	0.1754		371	0.1563	0.1586	0.1669	0.1749	0.1766	0.1772	0.1767	0.1698	0.1629	0.1605	0.1608	0.162		371	0.1067	0.1104	0.1187	0.134	0.1393	0.1421	0.1536	0.1579	0.1605	0.1632	0.1636	0.1625
	372	0.1188	0.1256	0.1342	0.145	0.1487	0.1508	0.1628	0.1741	0.1814	0.1824	0.1793	0.1755		372	0.1553	0.1586	0.1672	0.175	0.1766	0.1772	0.1762	0.1692	0.1623	0.16	0.1603	0.1615		372	0.1065	0.1096	0.1178	0.1334	0.1388	0.1417	0.1537	0.1584	0.1612	0.1638	0.164	0.1628
	373	0.1248	0.1312	0.1397	0.1501	0.1535	0.1554	0.166	0.176	0.1824	0.1829	0.1795	0.1755		373	0.1552	0.1594	0.1681	0.1751	0.1763	0.1767	0.1749	0.1675	0.1608	0.1591	0.16	0.1614		373	0.1055	0.1086	0.1171	0.1332	0.1388	0.1418	0.1541	0.1589	0.1615	0.1639	0.1639	0.1626
	374	0.1316	0.1378	0.1464	0.1561	0.1591	0.1607	0.1696	0.1781	0.1834	0.1831	0.1792	0.1751		374	0.1559	0.161	0.1695	0.176	0.177	0.1773	0.1751	0.1674	0.1608	0.1593	0.1603	0.1614		374	0.1048	0.108	0.1168	0.1334	0.1392	0.1423	0.1549	0.1595	0.162	0.1641	0.1639	0.1625
	375	0.1384	0.1448	0.1536	0.1624	0.1647	0.166	0.1727	0.1798	0.1842	0.1833	0.1792	0.1749		375	0.1571	0.1628	0.1713	0.1773	0.1781	0.1782	0.1746	0.1659	0.1593	0.1585	0.1602	0.1616		375	0.1046	0.1079	0.117	0.1342	0.1402	0.1434	0.1562	0.1608	0.163	0.1646	0.1639	0.1621
	376	0.1458	0.1528	0.1618	0.1691	0.1708	0.1717	0.1764	0.1822	0.1856	0.184	0.1794	0.1749		376	0.1579	0.1641	0.1734	0.1797	0.1803	0.1804	0.1758	0.1663	0.1593	0.1583	0.1598	0.1613		376	0.105	0.1083	0.1178	0.1354	0.1414	0.1446	0.1571	0.1614	0.1635	0.1651	0.1644	0.1626
	377	0.1543	0.162	0.17	0.1747	0.1754	0.1758	0.1785	0.1833	0.1863	0.1844	0.1798	0.1752		377	0.1592	0.1658	0.1756	0.1817	0.182	0.1819	0.1761	0.1658	0.1588	0.158	0.1598	0.1615		377	0.1062	0.1097	0.1194	0.137	0.1429	0.146	0.1578	0.1617	0.1638	0.1654	0.1645	0.1626
	378	0.1658	0.1733	0.1786	0.1793	0.179	0.1788	0.1797	0.1839	0.1866	0.1843	0.1792	0.1741		378	0.1628	0.1701	0.18	0.185	0.1849	0.1845	0.1771	0.1659	0.1589	0.1584	0.1603	0.1621		378	0.1062	0.1103	0.1208	0.1387	0.1445	0.1475	0.1588	0.1624	0.1643	0.1658	0.1649	0.1628
	379	0.1773	0.1822	0.183	0.1803	0.1793	0.1789	0.1793	0.1837	0.1865	0.1844	0.1798	0.1753		379	0.1682	0.1763	0.1854	0.1887	0.1878	0.1869	0.1774	0.1653	0.1583	0.158	0.1601	0.1621		379	0.1061	0.1111	0.1226	0.1405	0.1462	0.1491	0.1599	0.1633	0.1651	0.1666	0.1655	0.1634
	380	0.1799	0.1792	0.1763	0.1735	0.1731	0.173	0.1756	0.1816	0.185	0.1831	0.179	0.1749		380	0.1746	0.183	0.1912	0.1924	0.1909	0.1896	0.1783	0.1651	0.1578	0.1573	0.1591	0.161		380	0.106	0.1123	0.1248	0.1424	0.1479	0.1506	0.1609	0.164	0.1658	0.1671	0.166	0.1639
	381	0.1728	0.1674	0.1649	0.1654	0.1662	0.1668	0.1722	0.1795	0.1829	0.1807	0.1765	0.1727		381	0.1818	0.19	0.1967	0.1958	0.1936	0.1919	0.1788	0.1647	0.1569	0.1564	0.1583	0.1605		381	0.1066	0.1139	0.1264	0.1435	0.1488	0.1514	0.1613	0.1644	0.1662	0.1675	0.1662	0.164
	382	0.1738	0.1669	0.1648	0.1662	0.1671	0.1678	0.1735	0.1806	0.1836	0.1809	0.1763	0.1726		382	0.1885	0.1965	0.2016	0.1985	0.1956	0.1936	0.1789	0.1642	0.1567	0.1566	0.1587	0.161		382	0.1073	0.1144	0.1266	0.144	0.1494	0.1521	0.1625	0.1657	0.1676	0.1687	0.1671	0.1646
	383	0.1816	0.1738	0.1708	0.171	0.1716	0.1721	0.1767	0.183	0.185	0.1817	0.1769	0.1732		383	0.1936	0.2012	0.205	0.2001	0.1966	0.1943	0.1784	0.1636	0.1565	0.1568	0.1589	0.1611		383	0.107	0.1156	0.1289	0.147	0.1525	0.1553	0.1652	0.1679	0.169	0.1694	0.1672	0.1643
	384	0.1884	0.1797	0.1758	0.1751	0.1754	0.1757	0.1794	0.1846	0.1855	0.1816	0.1767	0.1733		384	0.1983	0.2052	0.2076	0.201	0.197	0.1944	0.1776	0.1626	0.156	0.1565	0.1586	0.1607		384	0.1072	0.1167	0.1312	0.1498	0.1553	0.158	0.1674	0.1695	0.1703	0.1701	0.1675	0.1643
	385	0.1922	0.1832	0.1792	0.1782	0.1783	0.1785	0.1817	0.1861	0.1862	0.1817	0.1766	0.1732		385	0.2014	0.2078	0.209	0.201	0.1965	0.1937	0.1762	0.1614	0.1551	0.1557	0.1577	0.1599		385	0.1068	0.1172	0.1329	0.152	0.1575	0.1602	0.1691	0.1706	0.1707	0.17	0.1668	0.1635
	386	0.1932	0.1848	0.1813	0.1806	0.1808	0.181	0.184	0.188	0.1874	0.1824	0.177	0.1735		386	0.2032	0.2091	0.2092	0.1999	0.1952	0.1922	0.1744	0.16	0.1546	0.1558	0.1579	0.1599		386	0.1078	0.1198	0.1364	0.1553	0.1605	0.163	0.1709	0.1717	0.1714	0.1701	0.1667	0.1633
	387	0.1929	0.1855	0.1829	0.1827	0.1829	0.1831	0.1858	0.1889	0.1876	0.1822	0.1769	0.1737		387	0.2039	0.2094	0.2084	0.1982	0.1931	0.1901	0.1722	0.1587	0.1542	0.1561	0.1583	0.1602		387	0.1091	0.1225	0.1399	0.1585	0.1634	0.1658	0.1729	0.1733	0.1725	0.1709	0.1673	0.1636
	388	0.1919	0.186	0.1846	0.1849	0.1852	0.1855	0.188	0.1901	0.1875	0.1814	0.1761	0.1734		388	0.2036	0.2086	0.2067	0.1956	0.1904	0.1873	0.1696	0.1566	0.1529	0.1553	0.1579	0.1599		388	0.1115	0.1257	0.1433	0.1612	0.1657	0.1679	0.174	0.1739	0.173	0.1714	0.1677	0.1639
	389	0.1919	0.1873	0.187	0.1877	0.188	0.1883	0.1905	0.1919	0.1884	0.1817	0.1761	0.1733		389	0.2023	0.2066	0.2039	0.1922	0.187	0.1839	0.1666	0.1544	0.1514	0.1544	0.1576	0.1599		389	0.1142	0.1293	0.1471	0.1641	0.1683	0.1702	0.1753	0.1749	0.1739	0.1722	0.1684	0.1646
	390	0.1934	0.1898	0.1901	0.191	0.1913	0.1915	0.1934	0.1941	0.1897	0.1824	0.1765	0.1733		390	0.1995	0.2031	0.1997	0.1878	0.1827	0.1797	0.1635	0.1526	0.1507	0.1544	0.158	0.1605		390	0.1172	0.1331	0.1509	0.1669	0.1706	0.1722	0.1764	0.1757	0.1746	0.1727	0.1686	0.1646
	391	0.1952	0.1927	0.1936	0.1945	0.1947	0.1949	0.1962	0.1958	0.1901	0.1819	0.1756	0.1725		391	0.195	0.1978	0.1942	0.1827	0.1779	0.1751	0.1603	0.1509	0.15	0.1542	0.1579	0.1607		391	0.1221	0.1379	0.1549	0.1694	0.1727	0.1741	0.1773	0.1761	0.1748	0.1728	0.1686	0.1644
	392	0.1989	0.1969	0.198	0.1987	0.1989	0.199	0.2	0.1986	0.1918	0.1826	0.1759	0.1727		392	0.189	0.1913	0.1879	0.1774	0.173	0.1704	0.157	0.1489	0.1489	0.1536	0.1577	0.1607		392	0.1211	0.1382	0.156	0.1701	0.1731	0.1743	0.1771	0.1761	0.1752	0.1733	0.1688	0.1647
	393	0.2052	0.2032	0.2035	0.2034	0.2033	0.2034	0.2039	0.2018	0.1939	0.1843	0.1775	0.1742		393	0.1827	0.1846	0.1817	0.1722	0.1683	0.166	0.1543	0.1478	0.1489	0.1541	0.1584	0.1615		393	0.1196	0.1392	0.1575	0.1707	0.1733	0.1744	0.1766	0.1757	0.1753	0.1737	0.1694	0.1652
	394	0.2096	0.2072	0.2073	0.2067	0.2065	0.2064	0.2058	0.2019	0.1928	0.1828	0.1763	0.1734		394	0.1765	0.1783	0.176	0.1677	0.1642	0.1622	0.152	0.1467	0.1486	0.1541	0.1584	0.1615		394	0.1234	0.1429	0.16	0.1715	0.1736	0.1745	0.176	0.175	0.1744	0.1728	0.1686	0.1648
	395	0.2153	0.2125	0.212	0.2109	0.2106	0.2105	0.2094	0.2045	0.1942	0.1834	0.1764	0.1731		395	0.1708	0.1727	0.1709	0.1637	0.1606	0.1588	0.1496	0.1447	0.1469	0.1529	0.1577	0.1613		395	0.1272	0.1457	0.1613	0.1712	0.173	0.1737	0.1749	0.1739	0.1733	0.1718	0.1682	0.165
	396	0.2207	0.2172	0.2156	0.2139	0.2135	0.2133	0.2119	0.2061	0.1949	0.1836	0.1763	0.173		396	0.1659	0.1678	0.1666	0.1604	0.1577	0.1562	0.1484	0.1444	0.1471	0.1533	0.1583	0.1622		396	0.133	0.1488	0.162	0.1701	0.1715	0.1721	0.1728	0.1721	0.1721	0.1712	0.1683	0.1658
	397	0.2249	0.2208	0.2186	0.2164	0.2159	0.2156	0.2137	0.2069	0.1948	0.1829	0.1753	0.1717		397	0.1621	0.1641	0.1633	0.1579	0.1556	0.1543	0.1475	0.1442	0.1471	0.1534	0.1585	0.1626		397	0.1282	0.1457	0.1593	0.1673	0.1687	0.1693	0.1704	0.1703	0.1711	0.1708	0.1683	0.1659
	398	0.228	0.2235	0.2209	0.2186	0.2182	0.218	0.216	0.2087	0.1958	0.1832	0.1752	0.1715		398	0.158	0.1602	0.1601	0.1557	0.1538	0.1527	0.1471	0.1444	0.1476	0.1539	0.159	0.1629		398	0.1338	0.1484	0.159	0.1652	0.1663	0.1668	0.1677	0.1682	0.1697	0.1701	0.1678	0.1653
	399	0.2289	0.2244	0.222	0.2202	0.2198	0.2196	0.2169	0.2082	0.1946	0.1821	0.1745	0.1712		399	0.1548	0.1572	0.1576	0.1542	0.1527	0.1518	0.1472	0.145	0.1482	0.1544	0.1594	0.1632		399	0.1309	0.1446	0.1549	0.1613	0.1626	0.1632	0.1649	0.1662	0.1683	0.1687	0.166	0.1633
	400	0.2287	0.2247	0.2228	0.2219	0.2217	0.2216	0.2189	0.2093	0.195	0.1825	0.1751	0.1718		400	0.1524	0.1551	0.1561	0.1536	0.1523	0.1515	0.1468	0.1441	0.1471	0.1532	0.1584	0.1625		400	0.126	0.1403	0.1512	0.1579	0.1592	0.1598	0.1617	0.1636	0.1666	0.1677	0.1655	0.1628

## Sheet: potential energy curves
	Ab-initio potential energy curves and second-order spin-orbit coupling coefficient λ_so used for the quantum scattering calculations.
	long-range van der Waals coefficients for the singlet and triplet PECs						integers controlling RKHS interpolation and extrapolations				last n = 3 virtual points R_{N-n}, ..., R_{N} used in RKHS method (see Ref. 43)
		value	unit				parameter	value			value	unit
	C_4	159.9	E_h a_0^4				n	3			55	a_0
	C_6	5079	E_h a_0^6				m	1			60	a_0
	C_8	302260	E_h a_0^8				s	2			65	a_0
	ab-initio potential energy curves and the second-order spin-orbit coefficient (short range)									short-range scaling factors for the semiclassical phases used in the calculations
	(2) 1Σ+ (singlet)			(1) 3Σ+ (triplet)			λ_so			(2) 1Σ+ (singlet)			(1) 3Σ+ (triplet)
	internuclear distance (a_0)	energy (E_h)		internuclear distance (a_0)	energy (E_h)		internuclear distance (a_0)	energy (E_h)		Φₛ mod π	short-range scaling factor		Φₜ mod π	short-range scaling factor
	7	0.0398554		5	0.0883017		7	4.45092e-05		0.01	0.999315		0.01	0.994175
	7.25	0.0350045		5.25	0.0721172		7.25	1.59213e-05		0.02	0.999511		0.02	0.994257
	7.5	0.0309455		5.5	0.0570098		7.5	1.00666e-05		0.03	0.999707		0.03	0.994339
	7.75	0.0275097		5.75	0.0416711		7.75	7.55818e-06		0.04	0.999903		0.04	0.994421
	8	0.0245392		6	0.0279809		8	6.17624e-06		0.045	1		0.05	0.994503
	8.25	0.0219018		6.25	0.0162351		8.25	5.31074e-06		0.05	1.0001		0.06	0.994586
	8.5	0.0194978		6.5	0.00639769		8.5	4.72559e-06		0.06	1.00029		0.07	0.994668
	8.75	0.017259		6.75	-0.00174686		9	4.00664e-06		0.07	1.00049		0.08	0.99475
	9	0.0151448		7	-0.00842103		9.25	3.78032e-06		0.08	1.00069		0.09	0.994832
	9.25	0.013136		7.25	-0.0138264		9.5	3.61049e-06		0.09	1.00088		0.1	0.994914
	9.5	0.0112286		7.5	-0.0181442		9.75	3.48349e-06		0.1	1.00108		0.11	0.994997
	9.75	0.00942672		7.75	-0.0215363		10	3.39009e-06		0.11	1.00128		0.12	0.995079
	10	0.00773733		8	-0.0241454		10.5	3.28029e-06		0.12	1.00147		0.13	0.995161
	10.5	0.00471878		8.25	-0.0260951		11	3.24877e-06		0.13	1.00167		0.14	0.995243
	11	0.00220181		8.5	-0.0274918		11.5	3.27859e-06		0.14	1.00186		0.15	0.995325
	11.5	0.000190558		8.75	-0.0284259		12	3.36113e-06		0.15	1.00206		0.16	0.995408
	12	-0.0013347		9	-0.0289742		12.5	3.49178e-06		0.16	1.00226		0.17	0.99549
	12.5	-0.00241667		9.25	-0.0292017		13	3.66849e-06		0.17	1.00245		0.18	0.995572
	13	-0.00311538		9.5	-0.0291634		13.5	3.89035e-06		0.18	1.00265		0.19	0.995654
	13.5	-0.00350002		9.75	-0.0289057		14	4.15641e-06		0.19	1.00285		0.2	0.995737
	14	-0.003641		10	-0.0284678		14.5	4.46481e-06		0.2	1.00304		0.21	0.995819
	14.5	-0.00360369		10.5	-0.0271778		15	4.81248e-06		0.21	1.00324		0.22	0.995901
	15	-0.00344484		11	-0.0255005		16	5.58997e-06		0.22	1.00343		0.23	0.995983
	16	-0.00293713		11.5	-0.0235849		17	6.36488e-06		0.23	1.00363		0.24	0.996066
	17	-0.00236781		12	-0.0215397		18	6.91572e-06		0.24	1.00383		0.25	0.996148
	18	-0.00185755		12.5	-0.0194446		19	6.95135e-06		0.25	1.00402		0.26	0.99623
	19	-0.00144564		13	-0.0173586		20	6.07059e-06		0.26	1.00422		0.27	0.996312
	20	-0.00113022		13.5	-0.0153258		21	4.37446e-06		0.27	1.00442		0.28	0.996395
	21	-0.000893892		14	-0.0133792		22	2.55064e-06		0.28	1.00461		0.29	0.996477
	22.5	-0.000646012		14.5	-0.011544		23	1.21932e-06		0.29	1.00481		0.3	0.996559
	25	-0.000402272		15	-0.00983894		25	2.05175e-07		0.3	1.00501		0.31	0.996641
	27.5	-0.000267132		16	-0.00687163		27	3.11445e-08		0.31	1.0052		0.32	0.996724
	30	-0.000185772		17	-0.00453807		30	1.82355e-09		0.32	1.0054		0.33	0.996806
	32.5	-0.000133862		21	-0.00106566					0.33	1.0056		0.34	0.996888
	35	-9.9302e-05		22.5	-0.000754629					0.34	1.00579		0.35	0.996971
	40	-5.8632e-05		25	-0.000462418					0.35	1.00599		0.36	0.997053
	45	-3.7402e-05		27.5	-0.00030508					0.36	1.00619		0.37	0.997135
	50	-2.5392e-05		30	-0.000210878					0.37	1.00638		0.38	0.997217
				32.5	-0.000150887					0.38	1.00658		0.39	0.9973
				35	-0.000111015					0.39	1.00678		0.4	0.997382
				40	-6.41627e-05					0.4	1.00697		0.41	0.997464
				45	-3.97099e-05					0.41	1.00717		0.42	0.997547
				50	-2.59086e-05					0.42	1.00737		0.43	0.997629
										0.43	1.00756		0.44	0.997711
										0.44	1.00776		0.45	0.997794
										0.45	1.00796		0.46	0.997876
										0.46	1.00815		0.47	0.997958
										0.47	1.00835		0.48	0.998041
										0.48	1.00855		0.49	0.998123
										0.49	1.00874		0.5	0.998205
										0.5	1.00894		0.51	0.998288
										0.51	1.00914		0.52	0.99837
										0.52	1.00933		0.53	0.998452
										0.53	1.00953		0.54	0.998535
										0.54	1.00973		0.55	0.998617
										0.55	1.00992		0.56	0.998699
										0.56	1.01012		0.57	0.998782
										0.57	1.01032		0.58	0.998864
										0.58	1.01052		0.59	0.998946
										0.59	1.01071		0.6	0.999029
										0.6	1.01091		0.61	0.999111
										0.61	1.01111		0.62	0.999193
										0.62	1.0113		0.63	0.999276
										0.63	1.0115		0.64	0.999358
										0.64	1.0117		0.65	0.999441
										0.65	1.0119		0.66	0.999523
										0.66	1.01209		0.67	0.999605
										0.67	1.01229		0.68	0.999688
										0.68	1.01249		0.69	0.99977
										0.69	1.01268		0.7	0.999852
										0.7	1.01288		0.71	0.999935
										0.71	1.01308		0.718	1
										0.72	1.01328		0.72	1.00002
										0.73	1.01347		0.73	1.0001
										0.74	1.01367		0.74	1.00018
										0.75	1.01387		0.75	1.00026
										0.76	1.01407		0.76	1.00035
										0.77	1.01426		0.77	1.00043
										0.78	1.01446		0.78	1.00051
										0.79	1.01466		0.79	1.00059
										0.8	1.01485		0.8	1.00068
										0.81	1.01505		0.81	1.00076
										0.82	1.01525		0.82	1.00084
										0.83	1.01545		0.83	1.00092
										0.84	1.01564		0.84	1.00101
										0.85	1.01584		0.85	1.00109
										0.86	1.01604		0.86	1.00117
										0.87	1.01624		0.87	1.00125
										0.88	1.01643		0.88	1.00134
										0.89	1.01663		0.89	1.00142
										0.9	1.01683		0.9	1.0015
										0.91	1.01703		0.91	1.00158
										0.92	1.01722		0.92	1.00167
										0.93	1.01742		0.93	1.00175
										0.94	1.01762		0.94	1.00183
										0.95	1.01782		0.95	1.00191
										0.96	1.01802		0.96	1.002
										0.97	1.01821		0.97	1.00208
										0.98	1.01841		0.98	1.00216
										0.99	1.01861		0.99	1.00224
